# Supplementary material for: Are disease reservoirs special? Taxonomic and life history characteristics
Source: PLoS One. 2017 Jul 13;12(7):e0180716. doi: 10.1371/journal.pone.0180716 (PMC5509157; doi:10.1371/journal.pone.0180716)
Supplement: S1 Dataset — (CSV) [file pone.0180716.s001.csv]

id	pathogen	type	target	human.target	domestic.target	wild.target	livestock.target	companion.target	transmission	direct	indirect	vector	trophic	vector.id	fleas	ticks	mosquitoes	flies	vector.req	region	region.standard	n.america	s.america	europe	asia	africa	oceania	worldwide	reservoir	environment.reservoir	domestic.reservoir	wild.reservoir	livestock.reservoir	companion.reservoir	reservoir.type	single	multiple	complex	comm.dep	taxon	mammal	environment.1	mollusk	arthropod	fish	amphibian	bird	annelid	helminth
1	African horse sickness virus	virus	horses, mules	0	1	0	1	0	VB	0	0	1	0	midges	0	0	0	0	Y	Africa	AF	0	0	0	0	1	0	0	zebra (Equus quagga, Equus zebra)	0	0	1	0	0	multiple species	0	1	0	1	mammal	1	0	0	0	0	0	0	0	0
2	African swine fever virus	virus	pigs	0	1	0	1	0	VB	0	0	1	0	ticks	0	1	0	0	Y	Africa	AF	0	0	0	0	1	0	0	warthogs (Phacochoerus aethiopicus, Phacochoerus africanus)	0	0	1	0	0	multiple species	0	1	0	1	mammal	1	0	0	0	0	0	0	0	0
3	Alcelaphine herpesvirus-1	virus	cattle	0	1	0	1	0	DC, IC	1	1	0	0	none	0	0	0	0	NA	Africa	AF	0	0	0	0	1	0	0	wildebeest (Connochaetes gnou, Connochaetes taurinus)	0	0	1	0	0	multiple species	0	1	0	1	mammal	1	0	0	0	0	0	0	0	0
4	Alkhurma hemorrhagic fever virus	virus	humans	1	0	0	0	0	VB, DC, T	1	0	1	1	ticks	0	1	0	0	Y	Africa, Middle East	AF,AS	0	0	0	1	1	0	0	camels (Camelus dromedarius), sheep (Ovis aries)	0	1	0	1	0	multiple species	0	1	0	1	mammal	1	0	0	0	0	0	0	0	0
5	Amur virus	virus	humans	1	0	0	0	0	IC	0	1	0	0	none	0	0	0	0	NA	Asia	AS	0	0	0	1	0	0	0	Korean field mouse (Apodemus peninsulae)	0	0	1	0	0	single species	1	0	0	0	mammal	1	0	0	0	0	0	0	0	0
6	Anaplasma phagocytophilum	bacteria	horses, dogs, humans	1	1	0	1	1	VB	0	0	1	0	ticks	0	1	0	0	Y	North America	NA	1	0	0	0	0	0	0	tree squirrels (Sciurus griseus, Sciurus carolinensis, Sciurus niger)	0	0	1	0	0	multiple species	0	1	0	1	mammal	1	0	0	0	0	0	0	0	0
7	Anaplasma phagocytophilum	bacteria	horses, dogs, humans	1	1	0	1	1	VB	0	0	1	0	ticks	0	1	0	0	Y	eastern North America	NA	1	0	0	0	0	0	0	white-footed mice (Peromyscus leucopus), eastern chipmunks (Tamias striatus), cinereus shrews (Sorex cinereus)	0	0	1	0	0	multiple species	0	1	0	1	mammal	1	0	0	0	0	0	0	0	0
8	Anaplasma phagocytophilum	bacteria	horses, dogs, humans	1	1	0	1	1	VB	0	0	1	0	ticks	0	1	0	0	Y	Europe	EU	0	0	1	0	0	0	0	wood mice (Apodemus sylvaticus), bank voles (Myodes glareolus)	0	0	1	0	0	multiple species	0	1	0	1	mammal	1	0	0	0	0	0	0	0	0
9	Ancylostoma braziliense	helminth	humans	1	0	0	0	0	IC, DC	1	1	0	0	none	0	0	0	0	NA	North America	NA	1	0	0	0	0	0	0	environment + dogs (Canis lupus), cats (Felis catus)	1	1	0	0	1	complex	0	0	1	1	mammal, environment	1	1	0	0	0	0	0	0	0
10	Ancylostoma caninum	helminth	humans	1	0	0	0	0	IC, T, DC	1	1	0	1	none	0	0	0	0	NA	Worldwide	W	0	0	0	0	0	0	1	environment + dogs (Canis lupus)	1	1	0	0	1	complex	0	0	1	0	mammal, environment	1	1	0	0	0	0	0	0	0
11	Ancylostoma ceylanicum	helminth	humans	1	0	0	0	0	IC, T, DC	1	1	0	1	none	0	0	0	0	NA	Worldwide	W	0	0	0	0	0	0	1	environment + dogs (Canis lupus), cats (Felis catus)	1	1	0	0	1	complex	0	0	1	1	mammal, environment	1	1	0	0	0	0	0	0	0
12	Ancylostoma duodenale	helminth	humans	1	0	0	0	0	IC, DC	1	1	0	0	none	0	0	0	0	NA	Worldwide	W	0	0	0	0	0	0	1	environment + dogs (Canis lupus), cats (Felis catus)	1	1	0	0	1	complex	0	0	1	1	mammal, environment	1	1	0	0	0	0	0	0	0
13	Andes virus	virus	humans	1	0	0	0	0	DC	1	0	0	0	none	0	0	0	0	NA	South America	SA	0	1	0	0	0	0	0	long-tailed rice rats (Oligoryzomys longicaudatus)	0	0	1	0	0	single species	1	0	0	0	mammal	1	0	0	0	0	0	0	0	0
14	Angiostrongylus cantonensis	helminth	humans	1	0	0	0	0	T	0	0	0	1	none	0	0	0	0	NA	Worldwide	W	0	0	0	0	0	0	1	land and freshwater snails and slugs + rats (Rattus rattus, Rattus norvegicus)	0	0	1	0	0	complex	0	0	1	1	mammal, mollusk	1	0	1	0	0	0	0	0	0
15	Angiostrongylus costaricensis	helminth	humans	1	0	0	0	0	T	0	0	0	1	none	0	0	0	0	NA	South America, Central America	SA,NA	1	1	0	0	0	0	0	land and freshwater snails and slugs + cotton rats (Sigmodon hispidus), rats (Rattus rattus)	0	0	1	0	0	complex	0	0	1	1	mammal, mollusk	1	0	1	0	0	0	0	0	0
16	Angiostrongylus vasorum	helminth	dogs	0	1	0	0	1	T	0	0	0	1	none	0	0	0	0	NA	Europe, Africa, North America, South America	EU,AF,NA,SA	1	1	1	0	1	0	0	land and freshwater snails and slugs + foxes (Vulpes vulpes)	0	0	1	0	0	complex	0	0	1	1	mammal, mollusk	1	0	1	0	0	0	0	0	0
17	Anisakis simplex	helminth	humans	1	0	0	0	0	T	0	0	0	1	none	0	0	0	0	NA	Worldwide	W	0	0	0	0	0	0	1	environment + crustaceans + fish, cephalopods + pinnipeds (Clade Pinnipedia), cetaceans (Order Cetacea)	1	0	1	0	0	complex	0	0	1	1	environment, arthropod, fish, mollusk, mammal	1	1	1	1	1	0	0	0	0
18	Aphanomyces astaci	oomycete	European crayfish	0	1	1	1	0	DC	1	0	0	0	none	0	0	0	0	NA	Europe	EU	0	0	1	0	0	0	0	spiny cheek crayfish (Orconectes limosus), signal crayfish (Pacifastacus leniusculus), red swamp crayfish (Procambarus clarkii)	0	0	1	0	0	multiple species	0	1	0	1	arthropod	0	0	0	1	0	0	0	0	0
19	Araraquara virus	virus	humans	1	0	0	0	0	DC	1	0	0	0	none	0	0	0	0	NA	South America	SA	0	1	0	0	0	0	0	hairy-tailed bolo mice (Necromys lasiurus)	0	0	1	0	0	single species	1	0	0	0	mammal	1	0	0	0	0	0	0	0	0
20	Armillifer armillatus	arthropod	humans	1	0	0	0	0	T	0	0	0	1	none	0	0	0	0	NA	Africa	AF	0	0	0	0	1	0	0	rodents (Order Rodentia) + snakes (Python spp.)	0	0	1	0	0	complex	0	0	1	1	mammal, reptile	1	0	0	0	0	0	0	0	0
21	Armillifer moniliformis	arthropod	humans	1	0	0	0	0	T	0	0	0	1	none	0	0	0	0	NA	Asia	AS	0	0	0	1	0	0	0	rodents (Order Rodentia) + snakes (Python spp.)	0	0	1	0	0	complex	0	0	1	1	mammal, reptile	1	0	0	0	0	0	0	0	0
22	Artyfechinostomum malayanum	helminth	humans	1	0	0	0	0	T	0	0	0	1	none	0	0	0	0	NA	southeast Asia	AS	0	0	0	1	0	0	0	environment + freshwater snails (Indoplanorbis exustus, Gyraulus convexiusculus) + snails and tadpoles + dogs (Canis lupus), pigs (Sus scrofa), Asian house shrews (Suncus murinus)	1	1	1	1	1	complex	0	0	1	1	environment, mollusk, amphibian, mammal	1	1	1	0	0	1	0	0	0
23	Ascocotyle longa	helminth	humans	1	0	0	0	0	T	0	0	0	1	none	0	0	0	0	NA	North America, South America, Europe, Africa and the Middle East	NA,SA,EU,AF,AS	1	1	1	1	1	0	0	snails (Heleobia australis) + mullets (Mugil spp.) + herons (family Ardeidae), piscivorous mammals (Order Carnivora)	0	1	1	0	1	complex	0	0	1	1	mollusk, fish, bird, mammal	1	0	1	0	1	0	1	0	0
24	Australian bat lyssavirus	virus	humans	1	0	0	0	0	DC	1	0	0	0	none	0	0	0	0	NA	Australia	AU	0	0	0	0	0	1	0	pteropid bats (Pteropus alecto, Pteropus poliocephalus, Pteropus scapulatus, Pteropus conspicillatus), yellow-bellied sheath-tailed bats (Saccolaimus flaviventris)	0	0	1	0	0	multiple species	0	1	0	1	mammal	1	0	0	0	0	0	0	0	0
25	Babesia capreoli	protozoa	alpine chamois	0	0	1	0	0	VB	0	0	1	0	ticks	0	1	0	0	Y	Europe	EU	0	0	1	0	0	0	0	roe deer (Capreolus capreolus)	0	0	1	0	0	single species	1	0	0	1	mammal	1	0	0	0	0	0	0	0	0
26	Babesia divergens	protozoa	humans	1	0	0	0	0	VB	0	0	1	0	ticks	0	1	0	0	Y	Europe	EU	0	0	1	0	0	0	0	cattle (Bos taurus)	0	1	0	1	0	single species	1	0	0	1	mammal	1	0	0	0	0	0	0	0	0
27	Babesia microti	protozoa	humans	1	0	0	0	0	VB	0	0	1	0	ticks	0	1	0	0	Y	North America	NA	1	0	0	0	0	0	0	white-footed mice (Peromyscus leucopus), meadow voles (Microtus pennsylvanicus), shrews (Blarina brevicauda), eastern chipmunks (Tamias striatus), raccoons (Procyon lotor)	0	0	1	0	0	multiple species	0	1	0	1	mammal	1	0	0	0	0	0	0	0	0
28	Babesia microti	protozoa	humans	1	0	0	0	0	VB	0	0	1	0	ticks	0	1	0	0	Y	Japan	AS	0	0	0	1	0	0	0	large Japanese field mice (Apodemus speciosus)	0	0	1	0	0	single species	1	0	0	1	mammal	1	0	0	0	0	0	0	0	0
29	Babesia vulpes	protozoa	dogs	0	1	0	0	1	VB, DC	1	0	1	0	ticks	0	1	0	0	Y	Europe	EU	0	0	1	0	0	0	0	red foxes (Vulpes vulpes)	0	0	1	0	0	single species	1	0	0	1	mammal	1	0	0	0	0	0	0	0	0
30	Bacillus anthracis	bacteria	humans	1	0	0	0	0	IC, DC	1	1	0	0	none	0	0	0	0	NA	Worldwide	W	0	0	0	0	0	0	1	cattle (Bos taurus), sheep (Ovis aries), goats (Capra hircus)	0	1	0	1	0	multiple species	0	1	0	1	mammal	1	0	0	0	0	0	0	0	0
31	Balantidium coli	protozoa	humans	1	0	0	0	0	T	0	0	0	1	none	0	0	0	0	NA	Worldwide	W	0	0	0	0	0	0	1	pigs (Sus scrofa)	0	1	0	1	0	single species	1	0	0	0	mammal	1	0	0	0	0	0	0	0	0
32	Bartonella alsatica	bacteria	humans	1	0	0	0	0	VB	0	0	1	0	fleas	1	0	0	0	Y	Worldwide	W	0	0	0	0	0	0	1	European rabbits (Oryctolagus cuniculus)	0	1	1	1	1	single species	1	0	0	1	mammal	1	0	0	0	0	0	0	0	0
33	Bartonella clarridgeiae	bacteria	humans	1	0	0	0	0	VB	0	0	1	0	fleas	1	0	0	0	Y	Worldwide	W	0	0	0	0	0	0	1	cats (Felis catus)	0	1	0	0	1	single species	1	0	0	1	mammal	1	0	0	0	0	0	0	0	0
34	Bartonella elizabethae	bacteria	humans, dogs	1	1	0	0	1	VB	0	0	1	0	fleas	1	0	0	0	Y	Worldwide	W	0	0	0	0	0	0	1	rats (Rattus norvegicus, Rattus rattus)	0	0	1	0	0	multiple species	0	1	0	1	mammal	1	0	0	0	0	0	0	0	0
35	Bartonella grahamii	bacteria	humans	1	0	0	0	0	VB	0	0	1	0	fleas	1	0	0	0	Y	Worldwide	W	0	0	0	0	0	0	1	rodents (Apodemus spp., Microtus spp., Myodes spp.)	0	0	1	0	0	multiple species	0	1	0	1	mammal	1	0	0	0	0	0	0	0	0
36	Bartonella henselae	bacteria	humans	1	0	0	0	0	VB	0	0	1	0	fleas	1	0	0	0	Y	Worldwide	W	0	0	0	0	0	0	1	cats (Felis catus)	0	1	0	0	1	single species	1	0	0	1	mammal	1	0	0	0	0	0	0	0	0
37	Bartonella koehlerae	bacteria	humans	1	0	0	0	0	VB	0	0	1	0	fleas	1	0	0	0	Y	Worldwide	W	0	0	0	0	0	0	1	cats (Felis catus)	0	1	0	0	1	single species	1	0	0	1	mammal	1	0	0	0	0	0	0	0	0
38	Bartonella schoenbuchensis	bacteria	humans	1	0	0	0	0	VB	0	0	1	0	fleas, keds	1	0	0	0	Y	Worldwide	W	0	0	0	0	0	0	1	roe deer (Capreolus capreolus), white-tailed deer (Odocoileus virginianus)	0	0	1	0	0	multiple species	0	1	0	1	mammal	1	0	0	0	0	0	0	0	0
39	Bartonella vinsonii arupensis	bacteria	humans	1	0	0	0	0	VB	0	0	1	0	fleas	1	0	0	0	Y	Worldwide	W	0	0	0	0	0	0	1	deer mice (Peromyscus maniculatus)	0	0	1	0	0	single species	1	0	0	1	mammal	1	0	0	0	0	0	0	0	0
40	Bartonella vinsonii berkhoffii	bacteria	humans	1	0	0	0	0	VB	0	0	1	0	fleas	1	0	0	0	Y	Worldwide	W	0	0	0	0	0	0	1	dogs (Canis lupus), coyotes (Canis latrans)	0	1	1	0	1	multiple species	0	1	0	1	mammal	1	0	0	0	0	0	0	0	0
41	Batrachochytrium dendrobatidis	fungus	amphibians	0	0	1	0	0	DC, IC	1	1	0	0	none	0	0	0	0	NA	Africa	AF	0	0	0	0	1	0	0	African clawed frogs (Xenopus laevis)	0	0	1	0	0	single species	1	0	0	0	amphibian	0	0	0	0	0	1	0	0	0
42	Batrachochytrium dendrobatidis	fungus	amphibians	0	0	1	0	0	DC, IC	1	1	0	0	none	0	0	0	0	NA	Worldwide	W	0	0	0	0	0	0	1	American bullfrogs (Lithobates catesbeianus)	0	0	1	0	0	single species	1	0	0	0	amphibian	0	0	0	0	0	1	0	0	0
43	Batrachochytrium dendrobatidis	fungus	amphibians	0	0	1	0	0	DC, IC	1	1	0	0	none	0	0	0	0	NA	western North America	NA	1	0	0	0	0	0	0	Western chorus frogs (Psuedacris triseriata)	0	0	1	0	0	single species	1	0	0	0	amphibian	0	0	0	0	0	1	0	0	0
44	Baylisascaris procyonis	helminth	humans	1	0	0	0	0	T	0	0	0	1	none	0	0	0	0	NA	North America	NA	1	0	0	0	0	0	0	environment + raccoons (Procyon lotor)	1	0	1	0	0	complex	0	0	1	0	mammal, environment	1	1	0	0	0	0	0	0	0
45	Bayou virus	virus	humans	1	0	0	0	0	DC	1	0	0	0	none	0	0	0	0	NA	North America	NA	1	0	0	0	0	0	0	marsh rice rats (Oryzomys palustris)	0	0	1	0	0	single species	1	0	0	0	mammal	1	0	0	0	0	0	0	0	0
46	Bermejo virus	virus	humans	1	0	0	0	0	DC	1	0	0	0	none	0	0	0	0	NA	South America	SA	0	1	0	0	0	0	0	yellow pygmy rice rats (Oligoryzomys flavescens)	0	0	1	0	0	single species	1	0	0	0	mammal	1	0	0	0	0	0	0	0	0
47	Bertiella mucronata	helminth	humans	1	0	0	0	0	VB, T	0	0	1	1	mites	0	0	0	0	Y	South America, Caribbean	SA,NA	1	1	0	0	0	0	0	oribatid mites (Order Oribatida) + monkeys (Callicebus spp., Alouatta spp.)	0	0	1	0	0	complex	0	0	1	1	mammal, arthropod	1	0	0	1	0	0	0	0	0
48	Bertiella studeri	helminth	humans	1	0	0	0	0	VB, T	0	0	1	1	mites	0	0	0	0	Y	Africa, Asia	AF,AS	0	0	0	1	1	0	0	oribatid mites (Order Oribatida) + monkeys (Pan troglodytes, Cercopithecus spp., Macaca spp.)	0	0	1	0	0	complex	0	0	1	1	mammal, arthropod	1	0	0	1	0	0	0	0	0
49	Black Creek Canal virus	virus	humans	1	0	0	0	0	DC	1	0	0	0	none	0	0	0	0	NA	North America	NA	1	0	0	0	0	0	0	hispid cotton rats (Sigmodon hispidus)	0	0	1	0	0	single species	1	0	0	0	mammal	1	0	0	0	0	0	0	0	0
50	Bluetongue virus	virus	sheep	0	1	0	1	0	VB	0	0	1	0	midges	0	0	0	0	Y	Worldwide	W	0	0	0	0	0	0	1	cattle (Bos taurus)	0	1	0	1	0	single species	1	0	0	1	mammal	1	0	0	0	0	0	0	0	0
51	Bonamia exitiosa	protozoa	European flat oysters	0	1	1	1	0	DC, IC	1	1	0	0	none	0	0	0	0	NA	Europe	EU	0	0	1	0	0	0	0	Pacific oysters (Crassostrea gigas)	0	1	1	1	0	single species	1	0	0	0	mollusk	0	0	1	0	0	0	0	0	0
52	Bonamia ostreae	protozoa	European flat oysters	0	1	1	1	0	DC, IC	1	1	0	0	none	0	0	0	0	NA	Europe	EU	0	0	1	0	0	0	0	Pacific oysters (Crassostrea gigas)	0	1	1	1	0	single species	1	0	0	0	mollusk	0	0	1	0	0	0	0	0	0
53	Borrelia afzelii	bacteria	humans	1	0	0	0	0	VB	0	0	1	0	ticks	0	1	0	0	Y	Europe	EU	0	0	1	0	0	0	0	yellow-necked mice (Apodemus flavicollis), wood mice (Apodemus sylvaticus), bank voles (Myodes glareolus)	0	0	1	0	0	multiple species	0	1	0	1	mammal	1	0	0	0	0	0	0	0	0
54	Borrelia bavariensis	bacteria	humans	1	0	0	0	0	VB	0	0	1	0	ticks	0	1	0	0	Y	Europe, Asia	EU,AS	0	0	1	1	0	0	0	field mice (Apodemus spp.)	0	0	1	0	0	multiple species	0	1	0	1	mammal	1	0	0	0	0	0	0	0	0
55	Borrelia bissettii	bacteria	humans	1	0	0	0	0	VB	0	0	1	0	ticks	0	1	0	0	Y	North America, Europe	NA,EU	1	0	1	0	0	0	0	rats (Rattus rattus), dusky-footed woodrats (Neotoma fuscipes), chipmunks (Tamias ochrogenys, Tamias senex)	0	0	1	0	0	multiple species	0	1	0	1	mammal	1	0	0	0	0	0	0	0	0
56	Borrelia burgdorferi sensu stricto	bacteria	humans, dogs	1	1	0	0	1	VB	0	0	1	0	ticks	0	1	0	0	Y	eastern North America	NA	1	0	0	0	0	0	0	white-footed mice (Peromyscus leucopus)	0	0	1	0	0	single species	1	0	0	1	mammal	1	0	0	0	0	0	0	0	0
57	Borrelia burgdorferi sensu stricto	bacteria	humans, dogs	1	1	0	0	1	VB	0	0	1	0	ticks	0	1	0	0	Y	western North America	NA	1	0	0	0	0	0	0	western gray squirrels (Sciurus griseus), dusky-footed woodrats (Neotoma fuscipes)	0	0	1	0	0	multiple species	0	1	0	1	mammal	1	0	0	0	0	0	0	0	0
58	Borrelia burgdorferi sensu stricto	bacteria	humans, dogs	1	1	0	0	1	VB	0	0	1	0	ticks	0	1	0	0	Y	Europe	EU	0	0	1	0	0	0	0	European red squirrels (Sciurus vulgaris), mice (Apodemus spp.), voles (Myodes spp.)	0	0	1	0	0	multiple species	0	1	0	1	mammal	1	0	0	0	0	0	0	0	0
59	Borrelia garinii	bacteria	humans	1	0	0	0	0	VB	0	0	1	0	ticks	0	1	0	0	Y	Europe	EU	0	0	1	0	0	0	0	blackbirds (Turdus merula), song thrushes (Turdus philomelos)	0	0	1	0	0	multiple species	0	1	0	1	bird	0	0	0	0	0	0	1	0	0
60	Borrelia hermsii	bacteria	humans	1	0	0	0	0	VB	0	0	1	0	ticks	0	1	0	0	Y	western North America	NA	1	0	0	0	0	0	0	chipmunks (Tamias amoenus, Tamias quadrimaculatus, Tamias speciosus, Tamias senex)	0	0	1	0	0	multiple species	0	1	0	1	mammal	1	0	0	0	0	0	0	0	0
61	Borrelia miyamotoi	bacteria	humans	1	0	0	0	0	VB	0	0	1	0	ticks	0	1	0	0	Y	Asia	AS	0	0	0	1	0	0	0	small Japanese field mice (Apodemus argenteus)	0	0	1	0	0	single species	1	0	0	1	mammal	1	0	0	0	0	0	0	0	0
62	Borrelia miyamotoi	bacteria	humans	1	0	0	0	0	VB	0	0	1	0	ticks	0	1	0	0	Y	Europe	EU	0	0	1	0	0	0	0	yellow-necked mice (Apodemus flavicollis), bank voles (Myodes glareolus)	0	0	1	0	0	multiple species	0	1	0	1	mammal	1	0	0	0	0	0	0	0	0
63	Borrelia miyamotoi	bacteria	humans	1	0	0	0	0	VB	0	0	1	0	ticks	0	1	0	0	Y	North America	NA	1	0	0	0	0	0	0	white-footed mice (Peromyscus leucopus)	0	0	1	0	0	single species	1	0	0	1	mammal	1	0	0	0	0	0	0	0	0
64	Borrelia spielmanii	bacteria	humans	1	0	0	0	0	VB	0	0	1	0	ticks	0	1	0	0	Y	Europe	EU	0	0	1	0	0	0	0	garden dormice (Eliomys quercinus)	0	0	1	0	0	single species	1	0	0	1	mammal	1	0	0	0	0	0	0	0	0
65	Brucella abortus	bacteria	cattle	0	1	0	1	0	DC	1	0	0	0	none	0	0	0	0	NA	North America	NA	1	0	0	0	0	0	0	bison (Bison bison), elk (Cervus elaphus)	0	1	1	1	0	multiple species	0	1	0	1	mammal	1	0	0	0	0	0	0	0	0
66	Brucella canis	bacteria	humans	1	0	0	0	0	DC, V	1	0	0	0	none	0	0	0	0	NA	Worldwide	W	0	0	0	0	0	0	1	dogs (Canis lupus)	0	1	0	0	1	single species	1	0	0	0	mammal	1	0	0	0	0	0	0	0	0
67	Brucella melitensis	bacteria	humans	1	0	0	0	0	DC, T	1	0	0	1	none	0	0	0	0	NA	Worldwide	W	0	0	0	0	0	0	1	sheep (Ovis aries), goats (Capra hircus)	0	1	0	1	0	multiple species	0	1	0	1	mammal	1	0	0	0	0	0	0	0	0
68	Brucella suis	bacteria	humans	1	0	0	0	0	DC, IC	1	1	0	0	none	0	0	0	0	NA	Worldwide	W	0	0	0	0	0	0	1	pigs and wild boar (Sus scrofa)	0	1	1	1	0	single species	1	0	0	0	mammal	1	0	0	0	0	0	0	0	0
69	Brugia malayi	helminth	humans	1	0	0	0	0	VB	0	0	1	0	mosquitoes	0	0	1	0	Y	Asia	AS	0	0	0	1	0	0	0	mosquitoes (Mansonia spp., Aedes spp.) + monkeys (Presbytis melalophos, Trachypithecus cristatus, Trachypithecus obscurus), cats (Felis catus)	0	1	1	0	1	complex	0	0	1	1	arthropod, mammal	1	0	0	1	0	0	0	0	0
70	Burkholderia mallei	bacteria	humans	1	0	0	0	0	DC	1	0	0	0	none	0	0	0	0	NA	Africa, Asia, Central America, South America.	AF,AS,NA,SA	1	1	0	1	1	0	0	horses (Equus caballus)	0	1	0	1	0	single species	1	0	0	0	mammal	1	0	0	0	0	0	0	0	0
71	California encephalitis virus	virus	humans	1	0	0	0	0	VB	0	0	1	0	mosquitoes	0	0	1	0	Y	North America	NA	1	0	0	0	0	0	0	desert cottontails (Sylvilagus audubonii), black-tailed jackrabbits (Lepus californicus), California ground squirrels (Spermophilus beecheyi)	0	0	1	0	0	multiple species	0	1	0	1	mammal	1	0	0	0	0	0	0	0	0
72	Californian myxoma virus	virus	European rabbits	0	1	0	1	0	VB, DC	1	0	1	0	mosquitoes, fleas, flies	1	0	1	1	Y	North America	NA	1	0	0	0	0	0	0	brush rabbits (Sylvilagus bachmani)	0	0	1	0	0	single species	1	0	0	1	mammal	1	0	0	0	0	0	0	0	0
73	Calodium hepaticum	helminth	humans	1	0	0	0	0	DC, T	1	0	0	1	none	0	0	0	0	NA	Europe, North America, South America	EU,NA,SA	1	1	1	0	0	0	0	environment + rats (Rattus rattus, Rattus norvegicus), house mice (Mus musculus)	1	0	1	0	0	complex	0	0	1	1	environment, mammal	1	1	0	0	0	0	0	0	0
74	Campylobacter coli	bacteria	humans	1	0	0	0	0	T	0	0	0	1	none	0	0	0	0	NA	Worldwide	W	0	0	0	0	0	0	1	chickens (Gallus gallus domesticus), cattle (Bos taurus), wild birds	0	1	1	1	0	multiple species	0	1	0	1	bird, mammal	1	0	0	0	0	0	1	0	0
75	Campylobacter fetus subsp. fetus	bacteria	humans	1	0	0	0	0	T	0	0	0	1	none	0	0	0	0	NA	Worldwide	W	0	0	0	0	0	0	1	cattle (Bos taurus), chickens (Gallus gallus domesticus), pigs (Sus scrofa)	0	1	0	1	0	multiple species	0	1	0	1	mammal, bird	1	0	0	0	0	0	1	0	0
76	Campylobacter jejuni	bacteria	humans	1	0	0	0	0	T	0	0	0	1	none	0	0	0	0	NA	Worldwide	W	0	0	0	0	0	0	1	chickens (Gallus gallus domesticus), cattle (Bos taurus), wild birds	0	1	1	1	0	multiple species	0	1	0	1	mammal, bird	1	0	0	0	0	0	1	0	0
77	Campylobacter lari	bacteria	humans	1	0	0	0	0	T	0	0	0	1	none	0	0	0	0	NA	Worldwide	W	0	0	0	0	0	0	1	chickens (Gallus gallus domesticus), cattle (Bos taurus), wild birds	0	1	1	1	0	multiple species	0	1	0	1	mammal, bird	1	0	0	0	0	0	1	0	0
78	Campylobacter upsaliensis	bacteria	humans	1	0	0	0	0	T	0	0	0	1	none	0	0	0	0	NA	Worldwide	W	0	0	0	0	0	0	1	chickens (Gallus gallus domesticus), cattle (Bos taurus), wild birds	0	1	1	1	0	multiple species	0	1	0	1	mammal, bird	1	0	0	0	0	0	1	0	0
79	Canine coronavirus	virus	wild canids	0	0	1	0	0	T	0	0	0	1	none	0	0	0	0	NA	Worldwide	W	0	0	0	0	0	0	1	dogs (Canis lupus)	0	1	0	0	1	single species	1	0	0	0	mammal	1	0	0	0	0	0	0	0	0
80	Canine herpesvirus	virus	wild canids	0	0	1	0	0	T, DC	1	0	0	1	none	0	0	0	0	NA	Worldwide	W	0	0	0	0	0	0	1	dogs (Canis lupus)	0	1	0	0	1	single species	1	0	0	0	mammal	1	0	0	0	0	0	0	0	0
81	Canine parvovirus	virus	wild canids	0	0	1	0	0	T	0	0	0	1	none	0	0	0	0	NA	Worldwide	W	0	0	0	0	0	0	1	dogs (Canis lupus)	0	1	0	0	1	single species	1	0	0	0	mammal	1	0	0	0	0	0	0	0	0
82	Capillaria philippinensis	helminth	humans	1	0	0	0	0	T	0	0	0	1	none	0	0	0	0	NA	Asia, Africa	AS,AF	0	0	0	1	1	0	0	environment + fish + piscivorous birds	1	0	1	0	0	complex	0	0	1	1	fish, bird, environment	0	1	0	0	1	0	1	0	0
83	Caprine herpesvirus 2	virus	deer	0	1	1	1	0	DC	1	0	0	0	none	0	0	0	0	NA	North America	NA	1	0	0	0	0	0	0	goats (Capra hircus)	0	1	0	1	0	single species	1	0	0	0	mammal	1	0	0	0	0	0	0	0	0
84	Chandipura virus	virus	humans	1	0	0	0	0	VB	0	0	1	0	mosquitoes, ticks, flies	0	1	1	1	Y	Asia	AS	0	0	0	1	0	0	0	sandflies (Phlebotomus spp., Sergentomyia spp.)	0	0	1	0	0	multiple species	0	1	0	1	arthropod	0	0	0	1	0	0	0	0	0
85	Chikungunya virus	virus	humans	1	0	0	0	0	VB	0	0	1	0	mosquitoes	0	0	1	0	Y	Africa	AF	0	0	0	0	1	0	0	macaques (Macaca spp.)	0	0	1	0	0	multiple species	0	1	0	1	mammal	1	0	0	0	0	0	0	0	0
86	Chlamydia psittaci	bacteria	humans	1	0	0	0	0	T	0	0	0	1	none	0	0	0	0	NA	Worldwide	W	0	0	0	0	0	0	1	pet birds, poultry	0	1	0	1	1	multiple species	0	1	0	1	bird	0	0	0	0	0	0	1	0	0
87	Choclo virus	virus	humans	1	0	0	0	0	DC	1	0	0	0	none	0	0	0	0	NA	Central America	NA	1	0	0	0	0	0	0	fulvous pygmy rice rats (Oligoryzomys fulvescens)	0	0	1	0	0	single species	1	0	0	0	mammal	1	0	0	0	0	0	0	0	0
88	Chrysomya bezziana	arthropod	humans	1	0	0	0	0	IC	0	1	0	0	none	0	0	0	0	NA	Asia, Africa	AS, AF	0	0	0	1	1	0	0	sheep (Ovis aries), goats (Capra hircus)	0	1	0	1	0	multiple species	0	1	0	1	mammal	1	0	0	0	0	0	0	0	0
89	Clonorchis sinensis	helminth	humans	1	0	0	0	0	T	0	0	0	1	none	0	0	0	0	NA	Asia	AS	0	0	0	1	0	0	0	snails (Parafossarulus spp., Bithynia spp.) + freshwater fish + dogs (Canis lupus), cats (Felis catus)	0	1	1	0	1	complex	0	0	1	1	mollusk, fish, mammal	1	0	1	0	1	0	0	0	0
90	Cochliomyia hominivorax	arthropod	humans, dogs	1	1	0	0	1	IC	0	1	0	0	none	0	0	0	0	NA	South America	SA	0	1	0	0	0	0	0	cattle (Bos taurus), horses (Equus caballus), sheep (Ovis aries), goats (Capra hircus)	0	1	0	1	0	multiple species	0	1	0	1	mammal	1	0	0	0	0	0	0	0	0
91	Colorado tick fever virus	virus	humans	1	0	0	0	0	VB	0	0	1	0	ticks	0	1	0	0	Y	North America	NA	1	0	0	0	0	0	0	golden-mantled ground squirrels (Spermophilus lateralis)	0	0	1	0	0	single species	1	0	0	1	mammal	1	0	0	0	0	0	0	0	0
92	Corynebacterium pseudotuberculosis	bacteria	humans	1	0	0	0	0	DC	1	0	0	0	none	0	0	0	0	NA	Worldwide	W	0	0	0	0	0	0	1	sheep (Ovis aries), goats (Capra hircus)	0	1	0	1	0	multiple species	0	1	0	1	mammal	1	0	0	0	0	0	0	0	0
93	Cowpox virus	virus	cats, cattle, humans	1	1	0	1	1	DC	1	0	0	0	none	0	0	0	0	NA	Europe	EU	0	0	1	0	0	0	0	bank voles (Myodes glareolus)	0	0	1	0	0	single species	1	0	0	0	mammal	1	0	0	0	0	0	0	0	0
94	Coxiella burnetii	bacteria	humans	1	0	0	0	0	DC, IC, T	1	1	0	1	ticks	0	1	0	0	N	Worldwide	W	0	0	0	0	0	0	1	cattle (Bos taurus), sheep (Ovis aries), goats (Capra hircus), cats (Felis catus)	0	1	0	1	1	multiple species	0	1	0	1	mammal	1	0	0	0	0	0	0	0	0
95	Crimean-Congo hemorrhagic fever virus	virus	humans	1	0	0	0	0	VB, DC	1	0	1	0	ticks	0	1	0	0	Y	Africa, Asia, Europe	AF,AS,EU	0	0	1	1	1	0	0	cattle (Bos taurus), sheep (Ovis aries), goats (Capra hircus)	0	1	0	1	0	multiple species	0	1	0	1	mammal	1	0	0	0	0	0	0	0	0
96	Cryptococcus neoformans var. neoformans	fungus	humans	1	0	0	0	0	DC	1	0	0	0	none	0	0	0	0	NA	Worldwide	W	0	0	0	0	0	0	1	rock doves (Columba livia)	0	0	1	0	0	single species	1	0	0	0	bird	0	0	0	0	0	0	1	0	0
97	Cryptosporidium cuniculus	protozoa	humans	1	0	0	0	0	T	0	0	0	1	none	0	0	0	0	NA	North America, Australia, Europe	NA,AU,EU	1	0	1	0	0	1	0	European rabbits (Oryctolagus cuniculus)	0	1	1	1	1	single species	1	0	0	0	mammal	1	0	0	0	0	0	0	0	0
98	Cryptosporidium felis	protozoa	humans	1	0	0	0	0	T	0	0	0	1	none	0	0	0	0	NA	Worldwide	W	0	0	0	0	0	0	1	cats (Felis catus)	0	1	0	0	1	single species	1	0	0	0	mammal	1	0	0	0	0	0	0	0	0
99	Cryptosporidium hominis	protozoa	humans	1	0	0	0	0	T	0	0	0	1	none	0	0	0	0	NA	Worldwide	W	0	0	0	0	0	0	1	cattle (Bos taurus)	0	1	0	1	0	single species	1	0	0	0	mammal	1	0	0	0	0	0	0	0	0
100	Cryptosporidium meleagridis	protozoa	humans	1	0	0	0	0	T, DC	1	0	0	1	none	0	0	0	0	NA	Worldwide	W	0	0	0	0	0	0	1	chickens (Gallus gallus domesticus), turkeys (Meleagris gallopavo)	0	1	0	1	0	multiple species	0	1	0	1	bird	0	0	0	0	0	0	1	0	0
101	Cryptosporidium parvum genotype 2	protozoa	humans	1	0	0	0	0	DC	1	0	0	0	none	0	0	0	0	NA	Worldwide	W	0	0	0	0	0	0	1	cattle (Bos taurus)	0	1	0	1	0	single species	1	0	0	0	mammal	1	0	0	0	0	0	0	0	0
102	Cytauxzoon felis	protozoa	cats	0	1	0	0	1	VB	0	0	1	0	ticks	0	1	0	0	Y	North America	NA	1	0	0	0	0	0	0	bobcats (Lynx rufus)	0	0	1	0	0	single species	1	0	0	1	mammal	1	0	0	0	0	0	0	0	0
103	Dengue virus	virus	humans	1	0	0	0	0	VB	0	0	1	0	mosquitoes	0	0	1	0	Y	Asia, Africa	AS,AF	0	0	0	1	1	0	0	monkeys (Macaca nemestrina, Macaca fascicularis, Trachypithecus cristatus, Presbytis melalophos)	0	0	1	0	0	multiple species	0	1	0	1	mammal	1	0	0	0	0	0	0	0	0
104	Dermatophilus congolensis	bacteria	humans	1	0	0	0	0	DC	1	0	0	0	none	0	0	0	0	NA	Worldwide	W	0	0	0	0	0	0	1	sheep (Ovis aries), goats (Capra hircus), cattle (Bos taurus), horses (Equus caballus)	0	1	0	1	0	multiple species	0	1	0	1	mammal	1	0	0	0	0	0	0	0	0
105	Dioctophyma renale	helminth	humans	1	0	0	0	0	T	0	0	0	1	none	0	0	0	0	NA	Worldwide	W	0	0	0	0	0	0	1	environment + oligochaete annelids + carnivores (Mustela spp., Neovison vison)	1	0	1	0	0	complex	0	0	1	1	environment, annelid, mammal	1	1	0	0	0	0	0	1	0
106	Diphyllobothrium latum	helminth	humans	1	0	0	0	0	T	0	0	0	1	none	0	0	0	0	NA	Worldwide	W	0	0	0	0	0	0	1	environment + copepods + fish + dogs (Canis lupus), American black bears (Ursus americanus)	1	1	1	0	1	complex	0	0	1	1	environment, arthropod, fish, mammal	1	1	0	1	1	0	0	0	0
107	Dipylidium caninum	helminth	humans	1	0	0	0	0	VB	0	0	1	0	fleas	1	0	0	0	Y	Worldwide	W	0	0	0	0	0	0	1	dogs (Canis lupus), cats (Felis catus)	0	1	0	0	1	multiple species	0	1	0	1	mammal	1	0	0	0	0	0	0	0	0
108	Dirofilaria immitis	helminth	dogs	0	1	0	0	1	VB	0	0	1	0	mosquitoes	0	0	1	0	Y	Worldwide	W	0	0	0	0	0	0	1	foxes (Vulpes vulpes), coyotes (Canis latrans), feral dogs and red wolves (Canis lupus)	0	0	1	0	0	multiple species	0	1	0	1	mammal	1	0	0	0	0	0	0	0	0
109	Dirofilaria repens	helminth	humans	1	0	0	0	0	VB	0	0	1	0	mosquitoes	0	0	1	0	Y	Europe, Asia	EU,AS	0	0	1	1	0	0	0	dogs (Canis lupus)	0	1	0	0	1	single species	1	0	0	1	mammal	1	0	0	0	0	0	0	0	0
110	Dobrava-Belgrade virus (DOBV-Aa)	virus	humans	1	0	0	0	0	DC	1	0	0	0	none	0	0	0	0	NA	Europe	EU	0	0	1	0	0	0	0	striped field mice (Apodemus agrarius)	0	0	1	0	0	single species	1	0	0	0	mammal	1	0	0	0	0	0	0	0	0
111	Dobrava-Belgrade virus (DOBV-Af)	virus	humans	1	0	0	0	0	DC	1	0	0	0	none	0	0	0	0	NA	Europe	EU	0	0	1	0	0	0	0	yellow-necked mice (Apodemus flavicollis)	0	0	1	0	0	single species	1	0	0	0	mammal	1	0	0	0	0	0	0	0	0
112	Dobrava-Belgrade virus (DOBV-Ap)	virus	humans	1	0	0	0	0	DC	1	0	0	0	none	0	0	0	0	NA	Europe	EU	0	0	1	0	0	0	0	Caucasus field mouse (Apodemus ponticus)	0	0	1	0	0	single species	1	0	0	0	mammal	1	0	0	0	0	0	0	0	0
113	Dugbe virus	virus	humans	1	0	0	0	0	VB	0	0	1	0	ticks	0	1	0	0	Y	Africa	AF	0	0	0	0	1	0	0	ixodid ticks (Family Ixodidae)	0	0	1	0	0	multiple species	0	1	0	1	arthropod	0	0	0	1	0	0	0	0	0
114	Eastern Equine Encephalitis virus	virus	horses, humans	1	1	0	1	0	VB, DC	1	0	1	0	mosquitoes	0	0	1	0	Y	North America, South America	NA,SA	1	1	0	0	0	0	0	passerine birds (Order Passeriformes)	0	0	1	0	0	multiple species	0	1	0	1	bird	0	0	0	0	0	0	1	0	0
115	Echinococcus granulosus	helminth	humans	1	0	0	0	0	T	0	0	0	1	none	0	0	0	0	NA	North America, South America, Africa, Asia	NA,SA,AF,AS	1	1	0	1	1	0	0	sheep (Ovis aries) + dogs (Canis lupus)	0	1	0	1	1	complex	0	0	1	1	mammal	1	0	0	0	0	0	0	0	0
116	Echinococcus multilocularis	helminth	humans	1	0	0	0	0	T	0	0	0	1	none	0	0	0	0	NA	Arctic	NA,EU,AS	1	0	1	1	0	0	0	rodents (Microtus spp., Myodes spp., Lemmus spp.) + arctic foxes (Vulpes lagopus)	0	0	1	0	0	complex	0	0	1	1	mammal	1	0	0	0	0	0	0	0	0
117	Echinococcus multilocularis	helminth	humans	1	0	0	0	0	T	0	0	0	1	none	0	0	0	0	NA	Europe	EU	0	0	1	0	0	0	0	rodents (Arvicola amphibius, Microtus arvalis) + foxes (Vulpes vulpes), dogs (Canis lupus)	0	1	1	0	1	complex	0	0	1	1	mammal	1	0	0	0	0	0	0	0	0
118	Echinococcus multilocularis	helminth	humans	1	0	0	0	0	T	0	0	0	1	none	0	0	0	0	NA	Asia	AS	0	0	0	1	0	0	0	rodents (Myodes rufocanus, Myodes rutilus, Myodes rex) + foxes (Vulpes vulpes), dogs (Canis lupus)	0	1	1	0	1	complex	0	0	1	1	mammal	1	0	0	0	0	0	0	0	0
119	Echinococcus multilocularis	helminth	humans	1	0	0	0	0	T	0	0	0	1	none	0	0	0	0	NA	North America	NA	1	0	0	0	0	0	0	rodents (Family Arvicolidae) + foxes (Vulpes vulpes), coyotes (Canis latrans)	0	0	1	0	0	complex	0	0	1	1	mammal	1	0	0	0	0	0	0	0	0
120	Echinococcus oligarthrus	helminth	humans	1	0	0	0	0	T	0	0	0	1	none	0	0	0	0	NA	Central America, South America	NA,SA	1	1	0	0	0	0	0	agoutis (Dasyprocta leporina, Dasyprocta punctata, Dasyprocta fuliginosa), paca (Cuniculus paca) + cougars (Puma concolor), ocelots (Leopardus pardalis), jaguarundis (Puma yagouaroundi), jaguars (Panthera onca), pampas cats (Leopardus colocolo), Geoffroy's cats (Leopardus geoffroyi), bobcats (Lynx rufus)	0	0	1	0	0	complex	0	0	1	1	mammal	1	0	0	0	0	0	0	0	0
121	Echinococcus vogeli	helminth	humans	1	0	0	0	0	T	0	0	0	1	none	0	0	0	0	NA	Central America, South America	NA,SA	1	1	0	0	0	0	0	pacas (Cuniculus paca) + dogs (Canis lupus), bush dogs (Speothos venaticus)	0	1	1	0	1	complex	0	0	1	1	mammal	1	0	0	0	0	0	0	0	0
122	Echinostoma revolutum	helminth	humans	1	0	0	0	0	T	0	0	0	1	none	0	0	0	0	NA	Asia, North America	AS,NA	1	0	0	1	0	0	0	environment + freshwater snails and frogs + birds	1	0	1	0	0	complex	0	0	1	1	environment, mollusk, amphibian, bird	0	1	1	0	0	1	1	0	0
123	Ehrlichia chaffeensis	bacteria	humans	1	0	0	0	0	VB	0	0	1	0	ticks	0	1	0	0	Y	North America	NA	1	0	0	0	0	0	0	white-tailed deer (Odocoileus virginianus)	0	0	1	0	0	single species	1	0	0	1	mammal	1	0	0	0	0	0	0	0	0
124	Ehrlichia ewingii	bacteria	dogs, humans	1	1	0	0	1	VB	0	0	1	0	ticks	0	1	0	0	Y	North America	NA	1	0	0	0	0	0	0	white-tailed deer (Odocoileus virginianus)	0	0	1	0	0	single species	1	0	0	1	mammal	1	0	0	0	0	0	0	0	0
125	Ehrlichia ruminantium	bacteria	domestic ruminants	0	1	0	1	0	VB	0	0	1	0	ticks	0	1	0	0	Y	Africa, Caribbean	AF,NA	1	0	0	0	1	0	0	blesbucks (Damaliscus pygargus), black wildebeest (Connochaetes gnou), African buffalo (Syncerus caffer), eland (Taurotragus oryx)	0	0	1	0	0	multiple species	0	1	0	1	mammal	1	0	0	0	0	0	0	0	0
126	Entamoeba polecki	protozoa	humans	1	0	0	0	0	T	0	0	0	1	none	0	0	0	0	NA	Worldwide	W	0	0	0	0	0	0	1	pigs (Sus scrofa)	0	1	0	1	0	single species	1	0	0	0	mammal	1	0	0	0	0	0	0	0	0
127	Epizootic hemorrhagic disease virus	virus	cattle	0	1	0	1	0	VB	0	0	1	0	midges	0	0	0	0	Y	Worldwide	W	0	0	0	0	0	0	1	white-tailed deer (Odocoileus virginianus)	0	0	1	0	0	single species	1	0	0	1	mammal	1	0	0	0	0	0	0	0	0
128	Erysipelothrix rhusiopathiae	bacteria	turkeys, sheep, humans	1	1	0	1	0	IC	0	1	0	0	none	0	0	0	0	NA	Worldwide	W	0	0	0	0	0	0	1	pigs (Sus scrofa)	0	1	0	1	0	single species	1	0	0	0	mammal	1	0	0	0	0	0	0	0	0
129	Escherichia coli O157:H7	bacteria	humans	1	0	0	0	0	T	0	0	0	1	none	0	0	0	0	NA	North America	NA	1	0	0	0	0	0	0	cattle (Bos taurus)	0	1	0	1	0	single species	1	0	0	0	mammal	1	0	0	0	0	0	0	0	0
130	Fasciola gigantica	helminth	humans	1	0	0	0	0	T	0	0	0	1	none	0	0	0	0	NA	Worldwide	W	0	0	0	0	0	0	1	environment + snails + sheep (Ovis aries), goats (Capra hircus), cattle (Bos taurus), water buffalo (Bubalus bubalis)	1	1	1	1	0	complex	0	0	1	1	environment, mollusk, mammal	1	1	1	0	0	0	0	0	0
131	Fasciola hepatica	helminth	humans	1	0	0	0	0	T	0	0	0	1	none	0	0	0	0	NA	Worldwide	W	0	0	0	0	0	0	1	environment + snails + sheep (Ovis aries), goat (Capra hircus), cattle (Bos taurus), water buffalo (Bubalus bubalis)	1	1	1	1	0	complex	0	0	1	1	environment, mollusk, mammal	1	1	1	0	0	0	0	0	0
132	Fasciolopsis buski	helminth	humans	1	0	0	0	0	T	0	0	0	1	none	0	0	0	0	NA	Asia	AS	0	0	0	1	0	0	0	environment + snails + pigs (Sus scrofa)	1	1	1	1	0	complex	0	0	1	1	environment, mammal, mollusk	1	1	1	0	0	0	0	0	0
133	Feline calicivirus	virus	wild felids	0	0	1	0	0	DC	1	0	0	0	none	0	0	0	0	NA	Worldwide	W	0	0	0	0	0	0	1	cats (Felis catus)	0	1	0	0	1	single species	1	0	0	0	mammal	1	0	0	0	0	0	0	0	0
134	Feline coronavirus	virus	wild felids	0	0	1	0	0	T	0	0	0	1	none	0	0	0	0	NA	Worldwide	W	0	0	0	0	0	0	1	cats (Felis catus)	0	1	0	0	1	single species	1	0	0	0	mammal	1	0	0	0	0	0	0	0	0
135	Feline herpesvirus	virus	wild felids	0	0	1	0	0	DC	1	0	0	0	none	0	0	0	0	NA	Worldwide	W	0	0	0	0	0	0	1	cats (Felis catus)	0	1	0	0	1	single species	1	0	0	0	mammal	1	0	0	0	0	0	0	0	0
136	Feline immunodeficiency virus	virus	wild felids	0	0	1	0	0	DC	1	0	0	0	none	0	0	0	0	NA	Worldwide	W	0	0	0	0	0	0	1	cats (Felis catus)	0	1	0	0	1	single species	1	0	0	0	mammal	1	0	0	0	0	0	0	0	0
137	Feline leukemia virus	virus	wild felids	0	0	1	0	0	DC	1	0	0	0	none	0	0	0	0	NA	Worldwide	W	0	0	0	0	0	0	1	cats (Felis catus)	0	1	0	0	1	single species	1	0	0	0	mammal	1	0	0	0	0	0	0	0	0
138	Feline panleukopenia virus	virus	wild felids	0	0	1	0	0	T	0	0	0	1	none	0	0	0	0	NA	Worldwide	W	0	0	0	0	0	0	1	cats (Felis catus)	0	1	0	0	1	single species	1	0	0	0	mammal	1	0	0	0	0	0	0	0	0
139	Foot-and-mouth disease virus	virus	cattle	0	1	0	1	0	DC	1	0	0	0	none	0	0	0	0	NA	Africa	AF	0	0	0	0	1	0	0	buffalo (Syncerus caffer)	0	0	1	0	0	single species	1	0	0	0	mammal	1	0	0	0	0	0	0	0	0
140	Foot-and-mouth disease virus	virus	cloven-hoofed livestock	0	1	0	1	0	DC	1	0	0	0	none	0	0	0	0	NA	Asia, Europe, South America	AS,EU,SA	0	1	1	1	0	0	0	cattle (Bos taurus)	0	1	0	1	0	single species	1	0	0	0	mammal	1	0	0	0	0	0	0	0	0
141	Gastrodiscoides hominis	helminth	humans	1	0	0	0	0	T	0	0	0	1	none	0	0	0	0	NA	Asia, Africa	AS,AF	0	0	0	1	1	0	0	environment + snails (Helicorbis coenosus) + pigs (Sus scrofa)	1	1	1	1	0	complex	0	0	1	1	environment, mollusk, mammal	1	1	1	0	0	0	0	0	0
142	Gnathostoma spinigerum	helminth	humans	1	0	0	0	0	T	0	0	0	1	none	0	0	0	0	NA	Asia	AS	0	0	0	1	0	0	0	environment + cyclopoid copepods + fish + dogs (Canis lupus), cats (Felis catus)	1	1	1	0	1	complex	0	0	1	1	environment, arthropod, fish, mammal	1	1	0	1	1	0	0	0	0
143	Gongylonema pulchrum	helminth	humans, monkeys	1	0	1	0	0	T	0	0	0	1	none	0	0	0	0	NA	Worldwide	W	0	0	0	0	0	0	1	coprophagous insects + cattle (Bos taurus), sheep (Ovis aries), goats (Capra hircus), camels (Camelus dromedarius), pigs (Sus scrofa), equines (Equus spp.), cervids (Familiy Cervidae), rodents (Order Rodentia), bears (Ursus spp.)	0	1	1	1	0	complex	0	0	1	1	arthropod, mammal	1	0	0	1	0	0	0	0	0
144	Guanarito virus	virus	humans	1	0	0	0	0	DC, IC	1	1	0	0	none	0	0	0	0	NA	South America	SA	0	1	0	0	0	0	0	short-tailed cane mice (Zygodontomys brevicauda)	0	0	1	0	0	single species	1	0	0	0	mammal	1	0	0	0	0	0	0	0	0
145	Gyrodactylus salaris	helminth	Atlantic salmon	0	1	1	1	0	DC	1	0	0	0	none	0	0	0	0	NA	Europe	EU	0	0	1	0	0	0	0	brown trout (Salmo trutta), rainbow trout (Oncorhynchus mykiss), char (Salvelinus alpinus)	0	0	1	0	0	multiple species	0	1	0	1	fish	0	0	0	0	1	0	0	0	0
146	Hantaan virus	virus	humans	1	0	0	0	0	DC	1	0	0	0	none	0	0	0	0	NA	Asia	AS	0	0	0	1	0	0	0	striped field mice (Apodemus agrarius)	0	0	1	0	0	single species	1	0	0	0	mammal	1	0	0	0	0	0	0	0	0
147	Haplosporidium costale	protozoa	eastern oysters	0	1	1	1	0	DC	1	0	0	0	none	0	0	0	0	NA	North America	NA	1	0	0	0	0	0	0	Pacific oysters (Crassostrea gigas)	0	1	1	1	0	single species	1	0	0	0	mollusk	0	0	1	0	0	0	0	0	0
148	Haplosporidium nelsoni	protozoa	eastern oysters	0	1	1	1	0	DC	1	0	0	0	none	0	0	0	0	NA	North America	NA	1	0	0	0	0	0	0	Pacific oysters (Crassostrea gigas)	0	1	1	1	0	single species	1	0	0	0	mollusk	0	0	1	0	0	0	0	0	0
149	Hendra virus	virus	horses, humans	1	1	0	1	0	DC	1	0	0	0	none	0	0	0	0	NA	Australia	AU	0	0	0	0	0	1	0	fruit bats (Pteropus conspicillatus, Pteropus poliocephalus, Pteropus alecto, Pteropus scapulatus)	0	0	1	0	0	multiple species	0	1	0	1	mammal	1	0	0	0	0	0	0	0	0
150	Hepatitis E virus genotype 3	virus	humans	1	0	0	0	0	DC, T, IC	1	1	0	1	none	0	0	0	0	NA	Worldwide	W	0	0	0	0	0	0	1	pigs and wild boar (Sus scrofa)	0	1	1	1	0	single species	1	0	0	0	mammal	1	0	0	0	0	0	0	0	0
151	Hepatitis E virus genotype 4	virus	humans	1	0	0	0	0	DC, T, IC	1	1	0	1	none	0	0	0	0	NA	Asia	AS	0	0	0	1	0	0	0	pigs and wild boar (Sus scrofa)	0	1	1	1	0	single species	1	0	0	0	mammal	1	0	0	0	0	0	0	0	0
152	Hepatozoon canis	protozoa	dogs	0	1	0	0	1	T	0	0	0	1	ticks	0	1	0	0	Y	Asia, Africa, Europe	AS,AF,EU	0	0	1	1	1	0	0	brown dog ticks (Rhipicephalus sanguineus) + foxes (Vulpes vulpes), golden jackals (Canis aureus)	0	0	1	0	0	complex	0	0	1	1	arthropod, mammal	1	0	0	1	0	0	0	0	0
153	Herpes B virus	virus	humans	1	0	0	0	0	DC	1	0	0	0	none	0	0	0	0	NA	Asia, Africa	AS,AF	0	0	0	1	1	0	0	rhesus macaques (Macaca mulatta), crab-eating macaques (Macaca fascicularis), pigtail macaques (Macaca nemestrina), Japanese macaques (Macaca fuscata)	0	0	1	0	0	multiple species	0	1	0	1	mammal	1	0	0	0	0	0	0	0	0
154	Histomonas meleagridis	protozoa	turkeys	0	1	0	1	0	VB	0	0	1	0	helminths	0	0	0	0	N	Worldwide	W	0	0	0	0	0	0	1	ring-necked pheasants (Phasianus colchicus)	0	0	1	0	0	single species	1	0	0	0	bird	0	0	0	0	0	0	1	0	0
155	Hymenolepis diminuta	helminth	humans	1	0	0	0	0	T	0	0	0	1	none	0	0	0	0	NA	Worldwide	W	0	0	0	0	0	0	1	flour beetles (Tenebrio molitor, Tribolium confusum) + rats (Rattus rattus, Rattus norvegicus), house mice (Mus musculus)	0	0	1	0	0	complex	0	0	1	1	arthropod, mammal	1	0	0	1	0	0	0	0	0
156	Influenza A virus	virus	humans, domestic poultry, pigs	1	1	0	1	0	DC, IC	1	1	0	0	none	0	0	0	0	NA	Worldwide	W	0	0	0	0	0	0	1	wild waterfowl and shorebirds	0	0	1	0	0	multiple species	0	1	0	1	bird	0	0	0	0	0	0	1	0	0
157	Inkoo virus	virus	humans	1	0	0	0	0	VB	0	0	1	0	mosquitoes	0	0	1	0	Y	Europe, Asia	EU,AS	0	0	1	1	0	0	0	mountain hares (Lepus timidus)	0	0	1	0	0	single species	1	0	0	1	mammal	1	0	0	0	0	0	0	0	0
158	Jamestown Canyon virus	virus	humans	1	0	0	0	0	VB	0	0	1	0	mosquitoes	0	0	1	0	Y	North America	NA	1	0	0	0	0	0	0	white-tailed deer (Odocoileus virginianus)	0	0	1	0	0	single species	1	0	0	1	mammal	1	0	0	0	0	0	0	0	0
159	Japanese encephalitis virus	virus	humans, ciconiiform birds, horses	1	1	1	1	0	VB, DC	1	0	1	0	mosquitoes	0	0	1	0	Y	Asia	AS	0	0	0	1	0	0	0	egrets (Egretta garzetta), herons (Nycticorax nycticorax)	0	0	1	0	0	multiple species	0	1	0	1	bird	0	0	0	0	0	0	1	0	0
160	Junin virus	virus	humans	1	0	0	0	0	DC	1	0	0	0	none	0	0	0	0	NA	South America	SA	0	1	0	0	0	0	0	drylands vesper mice (Calomys musculinus)	0	0	1	0	0	single species	1	0	0	0	mammal	1	0	0	0	0	0	0	0	0
161	Juquitiba virus	virus	humans	1	0	0	0	0	DC	1	0	0	0	none	0	0	0	0	NA	South America	SA	0	1	0	0	0	0	0	black-footed pygmy rice rats (Oligoryzomys nigripes)	0	0	1	0	0	single species	1	0	0	0	mammal	1	0	0	0	0	0	0	0	0
162	Keystone virus	virus	humans	1	0	0	0	0	VB	0	0	1	0	mosquitoes	0	0	1	0	Y	North America	NA	1	0	0	0	0	0	0	mosquitoes (Aedes spp., Culex spp.)	0	0	1	0	0	multiple species	0	1	0	1	arthropod	0	0	0	1	0	0	0	0	0
163	Kunjin virus	virus	humans	1	0	0	0	0	VB	0	0	1	0	mosquitoes	0	0	1	0	Y	Australia	AU	0	0	0	0	0	1	0	waterbirds (Order Ciconiiformes)	0	0	1	0	0	multiple species	0	1	0	1	bird	0	0	0	0	0	0	1	0	0
164	Kyasanur forest disease virus	virus	humans, monkeys	1	0	1	0	0	VB, DC	1	0	1	0	ticks	0	1	0	0	Y	Asia	AS	0	0	0	1	0	0	0	ticks (Hemaphysalis spp.)	0	0	1	0	0	multiple species	0	1	0	1	arthropod	0	0	0	1	0	0	0	0	0
165	La Crosse encephalitis virus	virus	humans, dogs	1	1	0	0	1	VB	0	0	1	0	mosquitoes	0	0	1	0	Y	North America	NA	1	0	0	0	0	0	0	mosquitoes (Orchlerotatus triseriatus)	0	0	1	0	0	single species	1	0	0	0	arthropod	0	0	0	1	0	0	0	0	0
166	Lagochilascaris minor	helminth	humans	1	0	0	0	0	T	0	0	0	1	none	0	0	0	0	NA	Central America, South America, Caribbean	NA,SA	1	1	0	0	0	0	0	environment + Central American agoutis (Dasyprocta punctata), red-rumped agoutis (Dasyprocta leporina), capybaras (Hydrochoerus hydrochaeris), pacas (Cuniculus paca), cats (Felis catus)	1	1	1	0	1	complex	0	0	1	1	environment, mammal	1	1	0	0	0	0	0	0	0
167	Laguna Negra virus	virus	humans	1	0	0	0	0	DC	1	0	0	0	none	0	0	0	0	NA	South America	SA	0	1	0	0	0	0	0	large vesper mice (Calomys callosus)	0	0	1	0	0	single species	1	0	0	0	mammal	1	0	0	0	0	0	0	0	0
168	Lassa fever virus	virus	humans	1	0	0	0	0	T, DC	1	0	0	1	none	0	0	0	0	NA	Africa	AF	0	0	0	0	1	0	0	multimammate rats (Mastomys natalensis)	0	0	1	0	0	single species	1	0	0	0	mammal	1	0	0	0	0	0	0	0	0
169	Lechiguanas virus	virus	humans	1	0	0	0	0	DC	1	0	0	0	none	0	0	0	0	NA	South America	SA	0	1	0	0	0	0	0	yellow pygmy rice rats (Oligoryzomys flavescens)	0	0	1	0	0	single species	1	0	0	0	mammal	1	0	0	0	0	0	0	0	0
170	Leishmania aethiopica	protozoa	humans	1	0	0	0	0	VB	0	0	1	0	flies	0	0	0	1	Y	Africa	AF	0	0	0	0	1	0	0	hyraxes (Procavia capensis, Heterohyrax brucei)	0	0	1	0	0	multiple species	0	1	0	1	mammal	1	0	0	0	0	0	0	0	0
171	Leishmania braziliensis	protozoa	humans	1	0	0	0	0	VB	0	0	1	0	flies	0	0	0	1	Y	Central America, South America	NA,SA	1	1	0	0	0	0	0	water rats (Nectomys squamipes), grass mice (Necromys lasiurus), rats (Rattus rattus), opossums (Didelphis marsupialis)	0	0	1	0	0	multiple species	0	1	0	1	mammal	1	0	0	0	0	0	0	0	0
172	Leishmania guyanensis	protozoa	humans	1	0	0	0	0	VB	0	0	1	0	flies	0	0	0	1	Y	South America	SA	0	1	0	0	0	0	0	Linnaeus's two-toed sloths (Choloepus didactylus), lesser anteater (Tamandua tetradactyla)	0	0	1	0	0	multiple species	0	1	0	1	mammal	1	0	0	0	0	0	0	0	0
173	Leishmania infantum	protozoa	humans	1	0	0	0	0	VB	0	0	1	0	flies	0	0	0	1	Y	Worldwide	W	0	0	0	0	0	0	1	dogs (Canis lupus)	0	1	0	0	1	single species	1	0	0	1	mammal	1	0	0	0	0	0	0	0	0
174	Leishmania lainsoni	protozoa	humans	1	0	0	0	0	VB	0	0	1	0	flies	0	0	0	1	Y	South America	SA	0	1	0	0	0	0	0	pacas (Cuniculus paca)	0	0	1	0	0	single species	1	0	0	1	mammal	1	0	0	0	0	0	0	0	0
175	Leishmania major	protozoa	humans	1	0	0	0	0	VB	0	0	1	0	flies	0	0	0	1	Y	Asia, Africa	AS,AF	0	0	0	1	1	0	0	sand fat jirds (Psammomys obesus)	0	0	1	0	0	single species	1	0	0	1	mammal	1	0	0	0	0	0	0	0	0
176	Leishmania major	protozoa	humans	1	0	0	0	0	VB	0	0	1	0	flies	0	0	0	1	Y	central Asia	AS	0	0	0	1	0	0	0	great gerbils (Rhombomys opimus)	0	0	1	0	0	single species	1	0	0	1	mammal	1	0	0	0	0	0	0	0	0
177	Leishmania major	protozoa	humans	1	0	0	0	0	VB	0	0	1	0	flies	0	0	0	1	Y	northeast Africa	AF	0	0	0	0	1	0	0	Buxton's jirds (Meriones sacramenti), greater Egyptian gerbil (Gerbillus pyramidum)	0	0	1	0	0	multiple species	0	1	0	1	mammal	1	0	0	0	0	0	0	0	0
178	Leishmania major	protozoa	humans	1	0	0	0	0	VB	0	0	1	0	flies	0	0	0	1	Y	south Asia	AS	0	0	0	1	0	0	0	Indian desert jirds (Meriones hurrianae)	0	0	1	0	0	single species	1	0	0	1	mammal	1	0	0	0	0	0	0	0	0
179	Leishmania major	protozoa	humans	1	0	0	0	0	VB	0	0	1	0	flies	0	0	0	1	Y	Middle East	AS	0	0	0	1	0	0	0	Libyan jirds (Meriones libycus)	0	0	1	0	0	single species	1	0	0	1	mammal	1	0	0	0	0	0	0	0	0
180	Leishmania major	protozoa	humans	1	0	0	0	0	VB	0	0	1	0	flies	0	0	0	1	Y	northwest Africa	AF	0	0	0	0	1	0	0	Shaw's jirds (Meriones shawi)	0	0	1	0	0	single species	1	0	0	1	mammal	1	0	0	0	0	0	0	0	0
181	Leishmania naiffi	protozoa	humans	1	0	0	0	0	VB	0	0	1	0	flies	0	0	0	1	Y	South America	SA	0	1	0	0	0	0	0	nine-banded armadillos (Dasypus novemcinctus)	0	0	1	0	0	single species	1	0	0	1	mammal	1	0	0	0	0	0	0	0	0
182	Leishmania peruviana	protozoa	humans	1	0	0	0	0	VB	0	0	1	0	flies	0	0	0	1	Y	South America	SA	0	1	0	0	0	0	0	dogs (Canis lupus)	0	1	0	0	1	single species	1	0	0	1	mammal	1	0	0	0	0	0	0	0	0
183	Leishmania shawi	protozoa	humans	1	0	0	0	0	VB	0	0	1	0	flies	0	0	0	1	Y	South America	SA	0	1	0	0	0	0	0	Linnaeus's two-toed sloths (Choloepus didactylus)	0	0	1	0	0	single species	1	0	0	1	mammal	1	0	0	0	0	0	0	0	0
184	Leishmania turanica	protozoa	humans	1	0	0	0	0	VB	0	0	1	0	flies	0	0	0	1	Y	Asia	AS	0	0	0	1	0	0	0	great gerbils (Rhombomys opimus)	0	0	1	0	0	single species	1	0	0	1	mammal	1	0	0	0	0	0	0	0	0
185	Leptospira licerasiae	bacteria	humans	1	0	0	0	0	IC	0	1	0	0	none	0	0	0	0	NA	South America	SA	0	1	0	0	0	0	0	rats (Rattus rattus, Rattus norvegicus)	0	0	1	0	0	multiple species	0	1	0	1	mammal	1	0	0	0	0	0	0	0	0
186	Leptospira spp. serogroup Ballum	bacteria	humans	1	0	0	0	0	IC	0	1	0	0	none	0	0	0	0	NA	Worldwide	W	0	0	0	0	0	0	1	house mice (Mus musculus)	0	0	1	0	0	single species	1	0	0	0	mammal	1	0	0	0	0	0	0	0	0
187	Leptospira spp. serogroup Grippotyphosa	bacteria	humans	1	0	0	0	0	IC	0	1	0	0	none	0	0	0	0	NA	Worldwide	W	0	0	0	0	0	0	1	rodents (Order Rodentia)	0	0	1	0	0	multiple species	0	1	0	1	mammal	1	0	0	0	0	0	0	0	0
188	Leptospira spp. serogroup Icterohaemorrhagiae	bacteria	humans	1	0	0	0	0	IC	0	1	0	0	none	0	0	0	0	NA	Worldwide	W	0	0	0	0	0	0	1	rats (Rattus norvegicus, Rattus rattus)	0	0	1	0	0	multiple species	0	1	0	1	mammal	1	0	0	0	0	0	0	0	0
189	Leptospira spp. serovar Bratislava	bacteria	humans	1	0	0	0	0	IC	0	1	0	0	none	0	0	0	0	NA	Worldwide	W	0	0	0	0	0	0	1	horses (Equus caballus)	0	1	0	1	0	single species	1	0	0	0	mammal	1	0	0	0	0	0	0	0	0
190	Leptospira spp. serovar Canicola	bacteria	humans	1	0	0	0	0	IC	0	1	0	0	none	0	0	0	0	NA	Worldwide	W	0	0	0	0	0	0	1	dogs (Canis lupus)	0	1	0	0	1	single species	1	0	0	0	mammal	1	0	0	0	0	0	0	0	0
191	Leptospira spp. serovar Hardjo	bacteria	humans	1	0	0	0	0	IC	0	1	0	0	none	0	0	0	0	NA	Worldwide	W	0	0	0	0	0	0	1	cattle (Bos taurus)	0	1	0	1	0	single species	1	0	0	0	mammal	1	0	0	0	0	0	0	0	0
192	Leptospira spp. serovar Pomona	bacteria	humans	1	0	0	0	0	IC	0	1	0	0	none	0	0	0	0	NA	Worldwide	W	0	0	0	0	0	0	1	pigs (Sus scrofa)	0	1	0	1	0	single species	1	0	0	0	mammal	1	0	0	0	0	0	0	0	0
193	Linguatula serrata	arthropod	humans	1	0	0	0	0	T	0	0	0	1	none	0	0	0	0	NA	Africa, Asia	AF,AS	0	0	0	1	1	0	0	camels (Camelus dromedarius), goats (Capra hircus), cattle (Bos taurus), sheep (Ovis aries) + dogs (Canis lupus), cats (Felis catus), foxes (Vulpes vulpes)	0	1	1	1	1	complex	0	0	1	1	mammal	1	0	0	0	0	0	0	0	0
194	Louping ill virus	virus	sheep	0	1	0	1	0	VB	0	0	1	0	ticks	0	1	0	0	Y	Europe	EU	0	0	1	0	0	0	0	grouse (Subfamily Tetraoninae), mountain hares (Lepus timidus)	0	0	1	0	0	multiple species	0	1	0	1	mammal, bird	1	0	0	0	0	0	1	0	0
195	Lumpy skin disease virus	virus	cattle	0	1	0	1	0	VB, DC, IC	1	1	1	0	ticks	0	1	0	0	N	Africa	AF	0	0	0	0	1	0	0	ticks (Rhipicephalus decoloratus, Rhipicephalus appendiculatus, Amblyomma hebraeum)	0	0	1	0	0	multiple species	0	1	0	1	arthropod	0	0	0	1	0	0	0	0	0
196	Lymphocytic choriomeningitis virus	virus	humans	1	0	0	0	0	DC	1	0	0	0	none	0	0	0	0	NA	Worldwide	W	0	0	0	0	0	0	1	house mice (Mus musculus)	0	0	1	0	0	single species	1	0	0	0	mammal	1	0	0	0	0	0	0	0	0
197	Machupo virus	virus	humans	1	0	0	0	0	DC	1	0	0	0	none	0	0	0	0	NA	South America	SA	0	1	0	0	0	0	0	large vesper mice (Calomys callosus)	0	0	1	0	0	single species	1	0	0	0	mammal	1	0	0	0	0	0	0	0	0
198	Malignant catarrhal fever virus-ibex	virus	bongos, anoas	0	0	1	0	0	DC	1	0	0	0	none	0	0	0	0	NA	Africa	AF	0	0	0	0	1	0	0	Nubian ibex (Capra nubiana)	0	0	1	0	0	single species	1	0	0	0	mammal	1	0	0	0	0	0	0	0	0
199	Marburg virus	virus	primates	1	0	1	0	0	DC	1	0	0	0	none	0	0	0	0	NA	Africa	AF	0	0	0	0	1	0	0	cave-dwelling bats (Rousettus aegyptiacus, Rhinolophus eloquens)	0	0	1	0	0	multiple species	0	1	0	1	mammal	1	0	0	0	0	0	0	0	0
200	Menangle virus	virus	humans, pigs	1	1	0	1	0	DC	1	0	0	0	none	0	0	0	0	NA	Australia	AU	0	0	0	0	0	1	0	black flying fox (Pteropus alecto)	0	0	1	0	0	single species	1	0	0	0	mammal	1	0	0	0	0	0	0	0	0
201	Metagonimus yokogawai	helminth	humans	1	0	0	0	0	T	0	0	0	1	none	0	0	0	0	NA	Asia	AS	0	0	0	1	0	0	0	snails (Semisulcospira spp.) + sweetfish (Plecoglossus altivetis) + cats (Felis catus), dogs (Canis lupus), great white pelicans (Pelicanus onchrolatus)	0	1	1	0	1	complex	0	0	1	1	mollusk, fish, mammal, bird	1	0	1	0	1	0	1	0	0
202	Metorchis conjunctus	helminth	humans	1	0	0	0	0	T	0	0	0	1	none	0	0	0	0	NA	North America	NA	1	0	0	0	0	0	0	snails (Amnicola limosa) + fish (Catostomus commersoni) + cats (Felis catus), American black bears (Ursus americanus), brown bears (Ursus arctos), dogs and wolves (Canis lupus)	0	1	1	0	1	complex	0	0	1	1	mollusk, fish, mammal	1	0	1	0	1	0	0	0	0
203	Microsporum canis	fungus	humans	1	0	0	0	0	DC, IC	1	1	0	0	none	0	0	0	0	NA	Worldwide	W	0	0	0	0	0	0	1	dogs (Canis lupus), cats (Felis catus)	0	1	0	0	1	multiple species	0	1	0	1	mammal	1	0	0	0	0	0	0	0	0
204	Microsporum gallinae	fungus	humans	1	0	0	0	0	DC, IC	1	1	0	0	none	0	0	0	0	NA	Worldwide	W	0	0	0	0	0	0	1	gallinaceous birds (Order Galliformes)	0	1	1	1	0	multiple species	0	1	0	1	bird	0	0	0	0	0	0	1	0	0
205	Microsporum nanum	fungus	humans	1	0	0	0	0	DC, IC	1	1	0	0	none	0	0	0	0	NA	Worldwide	W	0	0	0	0	0	0	1	pigs (Sus scrofa)	0	1	0	1	0	single species	1	0	0	0	mammal	1	0	0	0	0	0	0	0	0
206	Middle East respiratory syndrome coronavirus	virus	humans	1	0	0	0	0	DC	1	0	0	0	none	0	0	0	0	NA	Middle East	AS	0	0	0	1	0	0	0	camels (Camelus dromedarius)	0	1	0	1	0	single species	1	0	0	0	mammal	1	0	0	0	0	0	0	0	0
207	Moniliformis moniliformis	helminth	humans	1	0	0	0	0	T	0	0	0	1	none	0	0	0	0	NA	Worldwide	W	0	0	0	0	0	0	1	environment + beetles, cockroaches + rats (Rattus rattus, Rattus norvegicus)	1	0	1	0	0	complex	0	0	1	1	environment, arthropod, mammal	1	1	0	1	0	0	0	0	0
208	Monkeypox virus	virus	humans	1	0	0	0	0	DC	1	0	0	0	none	0	0	0	0	NA	Africa, North America	AF,NA	1	0	0	0	1	0	0	rodents (Order Rodentia), monkeys (Order Primates)	0	0	1	0	0	multiple species	0	1	0	1	mammal	1	0	0	0	0	0	0	0	0
209	Murray Valley encephalitis virus	virus	humans	1	0	0	0	0	VB	0	0	1	0	mosquitoes	0	0	1	0	Y	Oceania	AU	0	0	0	0	0	1	0	waterbirds (Order Ciconiiformes)	0	0	1	0	0	multiple species	0	1	0	1	bird	0	0	0	0	0	0	1	0	0
210	Mycobacterium avium subsp. paratuberculosis	bacteria	sheep, goats, cattle	0	1	0	1	0	T, IC	0	1	0	1	none	0	0	0	0	NA	Europe, New Zealand	EU,AU	0	0	1	0	0	1	0	European rabbits (Oryctolagus cuniculus)	0	0	1	0	0	single species	1	0	0	0	mammal	1	0	0	0	0	0	0	0	0
211	Mycobacterium bovis	bacteria	cattle	0	1	0	1	0	DC	1	0	0	0	none	0	0	0	0	NA	New Zealand	AU	0	0	0	0	0	1	0	common brushtail possums (Trichosurus vulpecula)	0	0	1	0	0	single species	1	0	0	0	mammal	1	0	0	0	0	0	0	0	0
212	Mycobacterium bovis	bacteria	cattle	0	1	0	1	0	DC	1	0	0	0	none	0	0	0	0	NA	Europe	EU	0	0	1	0	0	0	0	European badgers (Meles meles)	0	0	1	0	0	single species	1	0	0	0	mammal	1	0	0	0	0	0	0	0	0
213	Mycobacterium bovis	bacteria	cattle	0	1	0	1	0	DC	1	0	0	0	none	0	0	0	0	NA	North America	NA	1	0	0	0	0	0	0	elk (Cervus elaphus)	0	0	1	0	0	single species	1	0	0	0	mammal	1	0	0	0	0	0	0	0	0
214	Mycobacterium leprae	bacteria	humans	1	0	0	0	0	DC	1	0	0	0	none	0	0	0	0	NA	North America	NA	1	0	0	0	0	0	0	nine-banded armadillos (Dasypus novemcinctus)	0	0	1	0	0	single species	1	0	0	0	mammal	1	0	0	0	0	0	0	0	0
215	Mycobacterium lepraemurium	bacteria	cats	0	1	0	0	1	DC	1	0	0	0	none	0	0	0	0	NA	North America	NA	1	0	0	0	0	0	0	rats (Rattus norvegicus, Rattus rattus)	0	0	1	0	0	multiple species	0	1	0	1	mammal	1	0	0	0	0	0	0	0	0
216	Mycobacterium microti	bacteria	humans, cats	1	1	0	0	1	DC	1	0	0	0	none	0	0	0	0	NA	Europe	EU	0	0	1	0	0	0	0	field voles (Microtus agrestis), bank voles (Myodes glareolus), wood mice (Apodemus sylvaticus), shrews (Sorex araneus)	0	0	1	0	0	multiple species	0	1	0	1	mammal	1	0	0	0	0	0	0	0	0
217	Mycoplasma agalactiae	bacteria	wild ruminants	0	0	1	0	0	T	0	0	0	1	none	0	0	0	0	NA	Worldwide	W	0	0	0	0	0	0	1	sheep (Ovis aries), goats (Capra hircus)	0	1	0	1	0	multiple species	0	1	0	1	mammal	1	0	0	0	0	0	0	0	0
218	Mycoplasma conjunctivae	bacteria	chamois, mouflons, goats	0	1	1	1	0	DC, VB	1	0	1	0	flies	0	0	0	1	U	Europe	EU	0	0	1	0	0	0	0	sheep (Ovis aries), alpine ibex (Capra ibex)	0	1	1	1	0	multiple species	0	1	0	1	mammal	1	0	0	0	0	0	0	0	0
219	Mycoplasma gallisepticum	bacteria	house finches	0	0	1	0	0	DC, IC	1	1	0	0	none	0	0	0	0	NA	North America	NA	1	0	0	0	0	0	0	American goldfinch (Spinus tristis)	0	0	1	0	0	single species	1	0	0	0	bird	0	0	0	0	0	0	1	0	0
220	Mycoplasma ovipneumoniae	bacteria	big horn sheep	0	0	1	0	0	DC	1	0	0	0	none	0	0	0	0	NA	North America	NA	1	0	0	0	0	0	0	sheep (Ovis aries)	0	1	0	1	0	single species	1	0	0	0	mammal	1	0	0	0	0	0	0	0	0
221	Myxoma virus	virus	European rabbits	0	1	0	1	0	VB, DC	1	0	1	0	mosquitoes, fleas, flies	1	0	1	1	Y	South America	SA	0	1	0	0	0	0	0	tapetis (Sylvilagus brasiliensis)	0	0	1	0	0	single species	1	0	0	1	mammal	1	0	0	0	0	0	0	0	0
222	Nanophyetus salmincola	helminth	humans	1	0	0	0	0	T	0	0	0	1	none	0	0	0	0	NA	North America	NA	1	0	0	0	0	0	0	snails (Juga plicifera, Oxytrema silicula) + salmonids + piscivorous birds, raccoons (Procyon lotor), spotted skunks (Spilogale gracilis)	0	0	1	0	0	complex	0	0	1	1	mollusk, fish, bird, mammal	1	0	1	0	1	0	1	0	0
223	Necator americanus	helminth	humans	1	0	0	0	0	DC	1	0	0	0	none	0	0	0	0	NA	Worldwide	W	0	0	0	0	0	0	1	environment + dogs (Canis lupus), cats (Felis catus)	1	1	0	0	1	complex	0	0	1	1	mammal, environment	1	1	0	0	0	0	0	0	0
224	Neorickettsia elokominica	bacteria	canids, bears, raccoons, ferrets	0	1	1	0	1	T	0	0	0	1	none	0	0	0	0	NA	North America	NA	1	0	0	0	0	0	0	flukes (Nanophyetus salmincola)	0	0	1	0	0	single species	1	0	0	0	helminth	0	0	0	0	0	0	0	0	1
225	Neorickettsia helminthoeca	bacteria	dogs	0	1	0	0	1	T	0	0	0	1	none	0	0	0	0	NA	North America, South America	NA,SA	1	1	0	0	0	0	0	flukes (Nanophyetus salmincola)	0	0	1	0	0	single species	1	0	0	0	helminth	0	0	0	0	0	0	0	0	1
226	Neorickettsia risticii	bacteria	horses	0	1	0	1	0	T	0	0	0	1	none	0	0	0	0	NA	Worldwide	W	0	0	0	0	0	0	1	flukes (Acanthatrium oregonense)	0	0	1	0	0	single species	1	0	0	0	helminth	0	0	0	0	0	0	0	0	1
227	Neospora caninum	protozoa	cattle	0	1	0	1	0	T	0	0	0	1	none	0	0	0	0	NA	North America	NA	1	0	0	0	0	0	0	white-tailed deer (Odocoileus virginianus) + dogs and wolves (Canis lupus), coyotes (Canis latrans)	0	1	1	0	1	complex	0	0	1	1	mammal	1	0	0	0	0	0	0	0	0
228	New York-1 virus	virus	humans	1	0	0	0	0	DC	1	0	0	0	none	0	0	0	0	NA	North America	NA	1	0	0	0	0	0	0	white-footed mice (Peromyscus leucopus)	0	0	1	0	0	single species	1	0	0	0	mammal	1	0	0	0	0	0	0	0	0
229	Nipah virus	virus	humans, pigs	1	1	0	1	0	DC, T	1	0	0	1	none	0	0	0	0	NA	Asia, Africa	AS,AF	0	0	0	1	1	0	0	island flying foxes (Pteropus hypomelanus), Malayan flying foxes (Pteropus vampyrus), Indian flying foxes (Pteropus giganteus), Lyle's flying foxes (Pteropus lylei)	0	0	1	0	0	multiple species	0	1	0	1	mammal	1	0	0	0	0	0	0	0	0
230	Omsk hemorrhagic fever virus	virus	humans	1	0	0	0	0	VB, DC	1	0	1	0	ticks	0	1	0	0	Y	Asia	AS	0	0	0	1	0	0	0	ornate dog ticks (Dermacentor reticulatus)	0	0	1	0	0	single species	1	0	0	0	arthropod	0	0	0	1	0	0	0	0	0
231	Onchocerca cervicalis	helminth	humans	1	0	0	0	0	VB	0	0	1	0	flies	0	0	0	1	Y	Europe, North America, Asia	EU,NA,AS	1	0	1	1	0	0	0	horses (Equus caballus)	0	1	0	1	0	single species	1	0	0	1	mammal	1	0	0	0	0	0	0	0	0
232	Onchocerca dewittei japonica	helminth	humans	1	0	0	0	0	VB	0	0	1	0	flies	0	0	0	1	Y	Asia	AS	0	0	0	1	0	0	0	Japanese wild boar (Sus scrofa)	0	0	1	0	0	single species	1	0	0	1	mammal	1	0	0	0	0	0	0	0	0
233	Onchocerca gutturosa	helminth	humans	1	0	0	0	0	VB	0	0	1	0	flies	0	0	0	1	Y	Europe, North America, Asia	EU,NA,AS	1	0	1	1	0	0	0	cattle (Bos taurus)	0	1	0	1	0	single species	1	0	0	1	mammal	1	0	0	0	0	0	0	0	0
234	Opisthorchis felineus	helminth	humans	1	0	0	0	0	T	0	0	0	1	none	0	0	0	0	NA	Asia, Europe	AS,EU	0	0	1	1	0	0	0	snails + fish + cats (Felis catus)	0	1	1	0	1	complex	0	0	1	1	mollusk, fish, mammal	1	0	1	0	1	0	0	0	0
235	Opisthorchis viverrini	helminth	humans	1	0	0	0	0	T	0	0	0	1	none	0	0	0	0	NA	Asia	AS	0	0	0	1	0	0	0	environment + snails (Bithynia spp.) + cyprinoid fish + dogs (Canis lupus), cats (Felis catus)	1	1	1	0	1	complex	0	0	1	1	mollusk, fish, mammal, environment	1	1	1	0	1	0	0	0	0
236	Orientia tsutsugamushi	bacteria	humans	1	0	0	0	0	VB, DC	1	0	1	0	mites	0	0	0	0	Y	Asia, Australia	AS,AU	0	0	0	1	0	1	0	mites (Leptotrombidium spp.)	0	0	1	0	0	multiple species	0	1	0	1	arthropod	0	0	0	1	0	0	0	0	0
237	Ovine herpesvirus-2	virus	cattle, deer, bison, pigs, water buffalo	0	1	1	1	0	DC	1	0	0	0	none	0	0	0	0	NA	Worldwide	W	0	0	0	0	0	0	1	sheep (Ovis aries)	0	1	0	1	0	single species	1	0	0	0	mammal	1	0	0	0	0	0	0	0	0
238	Paragonimus westermani	helminth	humans	1	0	0	0	0	T	0	0	0	1	none	0	0	0	0	NA	Asia, South America	AS,SA	0	1	0	1	0	0	0	environment + snails + freshwater crabs + cats (Felis catus)	1	1	1	0	1	complex	0	0	1	1	environment, mollusk, arthropod, mammal	1	1	1	1	0	0	0	0	0
239	Pasteurella multocida	bacteria	humans	1	0	0	0	0	DC	1	0	0	0	none	0	0	0	0	NA	Worldwide	W	0	0	0	0	0	0	1	dogs (Canis lupus), cats (Felis catus)	0	1	0	0	1	multiple species	0	1	0	1	mammal	1	0	0	0	0	0	0	0	0
240	Peste des petits ruminants virus	virus	wild bovids	0	0	1	0	0	DC	1	0	0	0	none	0	0	0	0	NA	Africa, Middle East	AF,AS	0	0	0	1	1	0	0	sheep (Ovis aries), goats (Capra hircus)	0	1	0	1	0	multiple species	0	1	0	1	mammal	1	0	0	0	0	0	0	0	0
241	Plasmodium knowlesi	protozoa	humans	1	0	0	0	0	VB	0	0	1	0	mosquitoes	0	0	1	0	Y	Asia	AS	0	0	0	1	0	0	0	long-tailed macaques (Macaca fascicularis), northern pig-tailed macaques (Macaca nemestrina)	0	0	1	0	0	multiple species	0	1	0	1	mammal	1	0	0	0	0	0	0	0	0
242	Powassan virus	virus	humans	1	0	0	0	0	VB	0	0	1	0	ticks	0	1	0	0	Y	North America	NA	1	0	0	0	0	0	0	red squirrels (Tamiasciurus hudsonicus), chipmunks (Tamias amoenus), groundhogs (Marmota monax), white-footed mice (Peromyscus leucopus), striped skunks (Mephitis mephitis), spotted skunks (Spilogale putorius), weasels (Mustela frenata, Mustela erminea)	0	0	1	0	0	multiple species	0	1	0	1	mammal	1	0	0	0	0	0	0	0	0
243	Pseudocowpox virus	virus	humans	1	0	0	0	0	DC	1	0	0	0	none	0	0	0	0	NA	Worldwide	W	0	0	0	0	0	0	1	cattle (Bos taurus)	0	1	0	1	0	single species	1	0	0	0	mammal	1	0	0	0	0	0	0	0	0
244	Puumala virus	virus	humans	1	0	0	0	0	IC	0	1	0	0	none	0	0	0	0	NA	Europe	EU	0	0	1	0	0	0	0	bank voles (Myodes glareolus)	0	0	1	0	0	single species	1	0	0	0	mammal	1	0	0	0	0	0	0	0	0
245	Rabies virus	virus	humans, dogs	1	1	0	0	1	DC	1	0	0	0	none	0	0	0	0	NA	North America	NA	1	0	0	0	0	0	0	hoary bats (Lasiurus cinereus), tri-colored bats (Pipistrellus subflavus), red bats (Lasiurus borealis), southern yellow bats (Lasiurus ega)	0	0	1	0	0	multiple species	0	1	0	1	mammal	1	0	0	0	0	0	0	0	0
246	Rabies virus	virus	humans, dogs	1	1	0	0	1	DC	1	0	0	0	none	0	0	0	0	NA	southern North America	NA	1	0	0	0	0	0	0	coyotes (Canis latrans)	0	0	1	0	0	single species	1	0	0	0	mammal	1	0	0	0	0	0	0	0	0
247	Rabies virus	virus	humans, dogs	1	1	0	0	1	DC	1	0	0	0	none	0	0	0	0	NA	western North America	NA	1	0	0	0	0	0	0	striped skunks (Mephitis mephitis)	0	0	1	0	0	single species	1	0	0	0	mammal	1	0	0	0	0	0	0	0	0
248	Rabies virus	virus	humans, dogs	1	1	0	0	1	DC	1	0	0	0	none	0	0	0	0	NA	eastern North America	NA	1	0	0	0	0	0	0	raccoons (Procyon lotor)	0	0	1	0	0	single species	1	0	0	0	mammal	1	0	0	0	0	0	0	0	0
249	Rabies virus	virus	humans, dogs	1	1	0	0	1	DC	1	0	0	0	none	0	0	0	0	NA	Europe	EU	0	0	1	0	0	0	0	red foxes (Vulpes vulpes)	0	0	1	0	0	single species	1	0	0	0	mammal	1	0	0	0	0	0	0	0	0
250	Rabies virus	virus	humans, carnivores	1	0	1	0	0	DC	1	0	0	0	none	0	0	0	0	NA	Asia, Africa	AS,AF	0	0	0	1	1	0	0	dogs (Canis lupus)	0	1	0	0	1	single species	1	0	0	0	mammal	1	0	0	0	0	0	0	0	0
251	Rickettsia akari	bacteria	humans	1	0	0	0	0	VB	0	0	1	0	mites	0	0	0	0	Y	Worldwide	W	0	0	0	0	0	0	1	house mice (Mus musculus)	0	0	1	0	0	single species	1	0	0	1	mammal	1	0	0	0	0	0	0	0	0
252	Rickettsia conorii subsp. conorii	bacteria	humans	1	0	0	0	0	VB	0	0	1	0	ticks	0	1	0	0	Y	Europe, Asia	EU,AS	0	0	1	1	0	0	0	dogs (Canis lupus)	0	1	0	0	1	single species	1	0	0	1	mammal	1	0	0	0	0	0	0	0	0
253	Rickettsia felis	bacteria	humans	1	0	0	0	0	VB	0	0	1	0	fleas	1	0	0	0	Y	Worldwide	W	0	0	0	0	0	0	1	cat fleas (Ctenocephalides felis)	0	0	1	0	0	single species	1	0	0	0	arthropod	0	0	0	1	0	0	0	0	0
254	Rickettsia honei	bacteria	humans	1	0	0	0	0	VB	0	0	1	0	ticks	0	1	0	0	Y	Australia	AU	0	0	0	0	0	1	0	southern reptile ticks (Bothriocroton hydrosauri)	0	0	1	0	0	single species	1	0	0	0	arthropod	0	0	0	1	0	0	0	0	0
255	Rickettsia prowazekii	bacteria	humans	1	0	0	0	0	VB	0	0	1	0	lice, fleas	1	0	0	0	Y	North America	NA	1	0	0	0	0	0	0	southern flying squirrels (Glaucomys volans)	0	0	1	0	0	single species	1	0	0	1	mammal	1	0	0	0	0	0	0	0	0
256	Rickettsia sibirica	bacteria	humans	1	0	0	0	0	VB	0	0	1	0	ticks	0	1	0	0	Y	Asia	AS	0	0	0	1	0	0	0	ticks (Dermacentor nuttalli)	0	0	1	0	0	single species	1	0	0	0	arthropod	0	0	0	1	0	0	0	0	0
257	Rickettsia typhi	bacteria	humans	1	0	0	0	0	VB	0	0	1	0	fleas	1	0	0	0	Y	Worldwide	W	0	0	0	0	0	0	1	rats (Rattus rattus, Rattus norvegicus), cats (Felis catus), dogs (Canis lupus)	0	1	1	0	1	multiple species	0	1	0	1	mammal	1	0	0	0	0	0	0	0	0
258	Rift Valley fever virus	virus	humans	1	0	0	0	0	VB	0	0	1	0	mosquitoes	0	0	1	0	Y	Africa, Middle East	AF,AS	0	0	0	1	1	0	0	mosquitoes (Aedes spp.)	0	0	1	0	0	multiple species	0	1	0	1	arthropod	0	0	0	1	0	0	0	0	0
259	Rinderpest virus	virus	wild bovids, cervids, giraffe	0	0	1	0	0	DC	1	0	0	0	none	0	0	0	0	NA	Africa	AF	0	0	0	0	1	0	0	cattle (Bos taurus)	0	1	0	1	0	single species	1	0	0	0	mammal	1	0	0	0	0	0	0	0	0
260	Rodentolepis microstoma	helminth	humans	1	0	0	0	0	T	0	0	0	1	none	0	0	0	0	NA	Worldwide	W	0	0	0	0	0	0	1	confused flour beetle (Tribolium confusum) + house mice (Mus musculus), golden hamsters (Mesocricetus auratus)	0	0	1	0	0	complex	0	0	1	1	arthropod, mammal	1	0	0	1	0	0	0	0	0
261	Rodentolepis nana	helminth	humans	1	0	0	0	0	T	0	0	0	1	none	0	0	0	0	NA	Worldwide	W	0	0	0	0	0	0	1	confused flour beetle (Tribolium confusum) + house mice (Mus musculus), rats (Rattus rattus, Rattus norvegicus), Mongolian gerbil (Meriones unguiculatus), Persian jird (Meriones persicus), great gerbil (Rhombomys opimus)	0	0	1	0	0	complex	0	0	1	1	arthropod, mammal	1	0	0	1	0	0	0	0	0
262	Ross River virus	virus	humans	1	0	0	0	0	VB	0	0	1	0	mosquitoes	0	0	1	0	Y	Australia	AU	0	0	0	0	0	1	0	western grey kangaroos (Macropus fuliginosus), agile wallabies (Macropus agilis), common brushtail possums (Trichosurus vulpecula)	0	0	1	0	0	multiple species	0	1	0	1	mammal	1	0	0	0	0	0	0	0	0
263	Saaremaa virus	virus	humans	1	0	0	0	0	IC	0	1	0	0	none	0	0	0	0	NA	Europe	EU	0	0	1	0	0	0	0	striped field mice (Apodemus agrarius)	0	0	1	0	0	single species	1	0	0	0	mammal	1	0	0	0	0	0	0	0	0
264	Saint Louis encephalitis virus	virus	humans	1	0	0	0	0	VB	0	0	1	0	mosquitoes	0	0	1	0	Y	North America, South America	NA,SA	1	1	0	0	0	0	0	birds	0	0	1	0	0	multiple species	0	1	0	1	bird	0	0	0	0	0	0	1	0	0
265	Salmonella enterica serovar Choleraesuis	bacteria	humans	1	0	0	0	0	T, DC	1	0	0	1	none	0	0	0	0	NA	Worldwide	W	0	0	0	0	0	0	1	pigs (Sus scrofa)	0	1	0	1	0	single species	1	0	0	0	mammal	1	0	0	0	0	0	0	0	0
266	Salmonella enterica serovar Dublin	bacteria	humans	1	0	0	0	0	T, DC	1	0	0	1	none	0	0	0	0	NA	Worldwide	W	0	0	0	0	0	0	1	cattle (Bos taurus)	0	1	0	1	0	single species	1	0	0	0	mammal	1	0	0	0	0	0	0	0	0
267	Salmonella enterica serovar Enteritidis	bacteria	humans, dogs	1	1	0	0	1	T, DC	1	0	0	1	none	0	0	0	0	NA	Worldwide	W	0	0	0	0	0	0	1	chickens (Gallus gallus domesticus)	0	1	0	1	0	single species	1	0	0	0	bird	0	0	0	0	0	0	1	0	0
268	Salmonella enterica serovar Pomona	bacteria	humans	1	0	0	0	0	DC	1	0	0	0	none	0	0	0	0	NA	Worldwide	W	0	0	0	0	0	0	1	reptiles	0	1	0	0	1	multiple species	0	1	0	1	reptile	0	0	0	0	0	0	0	0	0
269	Salmonella enterica serovar Pullorum	bacteria	humans, wild birds	1	0	1	0	0	T, DC	1	0	0	1	none	0	0	0	0	NA	Worldwide	W	0	0	0	0	0	0	1	chickens (Gallus gallus domesticus)	0	1	0	1	0	single species	1	0	0	0	bird	0	0	0	0	0	0	1	0	0
270	Salmonella enterica serovar Typhimurium	bacteria	humans, dogs	1	1	0	0	1	T, DC	1	0	0	1	none	0	0	0	0	NA	Worldwide	W	0	0	0	0	0	0	1	rodents (Order Rodentia), chickens (Gallus gallus domesticus), pigs (Sus scrofa), cattle (Bos taurus), sheep (Ovis aries)	0	1	1	1	0	multiple species	0	1	0	1	mammal, bird	1	0	0	0	0	0	1	0	0
271	Sandfly fever Naples virus	virus	humans	1	0	0	0	0	VB	0	0	1	0	flies	0	0	0	1	Y	Mediterranean	EU,AF,AS	0	0	1	1	1	0	0	sandflies (Phlebotomus spp.)	0	0	1	0	0	multiple species	0	1	0	1	arthropod	0	0	0	1	0	0	0	0	0
272	Sandfly fever Sicilian virus	virus	humans	1	0	0	0	0	VB	0	0	1	0	flies	0	0	0	1	Y	Mediterranean, Central Asia	EU,AF,AS	0	0	1	1	1	0	0	sandflies (Phlebotomus spp.)	0	0	1	0	0	multiple species	0	1	0	1	arthropod	0	0	0	1	0	0	0	0	0
273	Sandfly fever Toscana virus	virus	humans	1	0	0	0	0	VB	0	0	1	0	flies	0	0	0	1	Y	Mediterranean	EU,AF,AS	0	0	1	1	1	0	0	sandflies (Phlebotomus perniciosus, Plebotomus perfiliewi)	0	0	1	0	0	multiple species	0	1	0	1	arthropod	0	0	0	1	0	0	0	0	0
274	Sarcoptes scabiei	arthropod	cheetahs	0	0	1	0	0	DC, IC	1	1	0	0	none	0	0	0	0	NA	Africa	AF	0	0	0	0	1	0	0	Thomson's gazelles (Eudorcas thomsonii)	0	0	1	0	0	single species	1	0	0	0	mammal	1	0	0	0	0	0	0	0	0
275	Sarcoptes scabiei	arthropod	deer	0	0	1	0	0	DC, IC	1	1	0	0	none	0	0	0	0	NA	Europe	EU	0	0	1	0	0	0	0	chamois (Rupicapra rupicapra)	0	0	1	0	0	single species	1	0	0	0	mammal	1	0	0	0	0	0	0	0	0
276	Sarcoptes scabiei	arthropod	Spanish ibex, chamois	0	0	1	0	0	DC, IC	1	1	0	0	none	0	0	0	0	NA	Europe	EU	0	0	1	0	0	0	0	goats (Capra hircus)	0	1	0	1	0	single species	1	0	0	0	mammal	1	0	0	0	0	0	0	0	0
277	Sarcoptes scabiei var. canis	arthropod	humans	1	0	0	0	0	DC, IC	1	1	0	0	none	0	0	0	0	NA	Worldwide	W	0	0	0	0	0	0	1	dogs (Canis lupus)	0	1	0	0	1	single species	1	0	0	0	mammal	1	0	0	0	0	0	0	0	0
278	Schistosoma japonicum	helminth	humans	1	0	0	0	0	DC	1	0	0	0	none	0	0	0	0	NA	Asia	AS	0	0	0	1	0	0	0	environment + snails (Oncomelania spp.) + cattle (Bos taurus)	1	1	1	1	0	complex	0	0	1	1	environment, mollusk, mammal	1	1	1	0	0	0	0	0	0
279	Schistosoma mekongi	helminth	humans	1	0	0	0	0	DC	1	0	0	0	none	0	0	0	0	NA	Asia	AS	0	0	0	1	0	0	0	environment + snails (Neotricula aperta) + pigs (Sus scrofa), dogs (Canis lupus)	1	1	1	1	1	complex	0	0	1	1	environment, mollusk, mammal	1	1	1	0	0	0	0	0	0
280	Seoul virus	virus	humans	1	0	0	0	0	DC, IC	1	1	0	0	none	0	0	0	0	NA	Worldwide	W	0	0	0	0	0	0	1	rats (Rattus norvegicus, Rattus losea, Rattus rattus)	0	0	1	0	0	multiple species	0	1	0	1	mammal	1	0	0	0	0	0	0	0	0
281	Severe acute respiratory syndrome coronavirus	virus	humans	1	0	0	0	0	DC	1	0	0	0	none	0	0	0	0	NA	Asia	AS	0	0	0	1	0	0	0	horseshoe bats (Rhinolophus sinicus)	0	0	1	0	0	single species	1	0	0	0	mammal	1	0	0	0	0	0	0	0	0
282	Sheeppox virus	virus	goats	0	1	0	1	0	DC	1	0	0	0	none	0	0	0	0	NA	Africa, Asia	AF,AS	0	0	0	1	1	0	0	sheep (Ovis aries)	0	1	0	1	0	single species	1	0	0	0	mammal	1	0	0	0	0	0	0	0	0
283	Sin Nombre virus	virus	humans	1	0	0	0	0	DC, IC	1	1	0	0	none	0	0	0	0	NA	western North America	NA	1	0	0	0	0	0	0	deer mice (Peromyscus maniculatus)	0	0	1	0	0	single species	1	0	0	0	mammal	1	0	0	0	0	0	0	0	0
284	Snowshoe hare virus	virus	humans, horses	1	1	0	1	0	VB	0	0	1	0	mosquitoes	0	0	1	0	Y	North America	NA	1	0	0	0	0	0	0	snowshoe hares (Lepus americanus)	0	0	1	0	0	single species	1	0	0	1	mammal	1	0	0	0	0	0	0	0	0
285	Sparganum proliferum	helminth	humans	1	0	0	0	0	T	0	0	0	1	none	0	0	0	0	NA	Asia	AS	0	0	0	1	0	0	0	environment + copepods + reptiles, amphibians, fish + dogs (Canis lupus), cats (Felis catus)	1	1	1	0	1	complex	0	0	1	1	environment, arthropod, reptile, amphibian, fish, mammal	1	1	0	1	1	1	0	0	0
286	Spirillum minus	helminth	humans	1	0	0	0	0	DC	1	0	0	0	none	0	0	0	0	NA	Asia	AS	0	0	0	1	0	0	0	rats (Rattus rattus, Rattus norvegicus)	0	0	1	0	0	multiple species	0	1	0	1	mammal	1	0	0	0	0	0	0	0	0
287	Spirometra erinacei	helminth	humans	1	0	0	0	0	T	0	0	0	1	none	0	0	0	0	NA	Asia	AS	0	0	0	1	0	0	0	environment + copepods + reptiles, amphibians, fish + dogs (Canis lupus), cats (Felis catus)	1	1	1	0	1	complex	0	0	1	1	environment, arthropod, reptile, amphibian, fish, mammal	1	1	0	1	1	1	0	0	0
288	Spirometra mansoni	helminth	humans	1	0	0	0	0	T	0	0	0	1	none	0	0	0	0	NA	Asia	AS	0	0	0	1	0	0	0	environment + copepods + reptiles, amphibians, fish + dogs (Canis lupus), cats (Felis catus)	1	1	1	0	1	complex	0	0	1	1	environment, arthropod, reptile, amphibian, fish, mammal	1	1	0	1	1	1	0	0	0
289	Spirometra mansonoides	helminth	humans	1	0	0	0	0	T	0	0	0	1	none	0	0	0	0	NA	Asia	AS	0	0	0	1	0	0	0	environment + copepods + reptiles, amphibians, fish + dogs (Canis lupus), cats (Felis catus)	1	1	1	0	1	complex	0	0	1	1	environment, arthropod, reptile, amphibian, fish, mammal	1	1	0	1	1	1	0	0	0
290	Spirometra ranarum	helminth	humans	1	0	0	0	0	T	0	0	0	1	none	0	0	0	0	NA	Asia	AS	0	0	0	1	0	0	0	environment + copepods + reptiles, amphibians, fish + dogs (Canis lupus), cats (Felis catus)	1	1	1	0	1	complex	0	0	1	1	environment, arthropod, reptile, amphibian, fish, mammal	1	1	0	1	1	1	0	0	0
291	Squirrelpox virus	virus	red squirrels	0	0	1	0	0	IC	0	1	0	0	none	0	0	0	0	NA	Europe	EU	0	0	1	0	0	0	0	grey squirrels (Sciurus carolinensis)	0	0	1	0	0	single species	1	0	0	0	mammal	1	0	0	0	0	0	0	0	0
292	Streptobacillus moniliformis	bacteria	humans	1	0	0	0	0	DC	1	0	0	0	none	0	0	0	0	NA	Worldwide	W	0	0	0	0	0	0	1	rats (Rattus rattus, Rattus norvegicus)	0	0	1	0	0	multiple species	0	1	0	1	mammal	1	0	0	0	0	0	0	0	0
293	Streptococcus equi subsp. zooepidemicus	bacteria	dogs, humans	1	1	0	0	1	DC	1	0	0	0	none	0	0	0	0	NA	Europe, Asia	EU,AS	0	0	1	1	0	0	0	horses (Equus caballus)	0	1	0	1	0	single species	1	0	0	0	mammal	1	0	0	0	0	0	0	0	0
294	Streptococcus suis	bacteria	humans	1	0	0	0	0	DC, T	1	0	0	1	none	0	0	0	0	NA	Worldwide	W	0	0	0	0	0	0	1	pigs (Sus scrofa)	0	1	0	1	0	single species	1	0	0	0	mammal	1	0	0	0	0	0	0	0	0
295	Suid herpesvirus 1	virus	pigs	0	1	0	1	0	DC	1	0	0	0	none	0	0	0	0	NA	Europe, South America, Asia	EU,SA,AS	0	1	1	1	0	0	0	wild boar (Sus scrofa)	0	0	1	0	0	single species	1	0	0	0	mammal	1	0	0	0	0	0	0	0	0
296	Tahyna virus	virus	humans	1	0	0	0	0	VB	0	0	1	0	mosquitoes	0	0	1	0	Y	Europe, Asia, Africa	EU,AS,AF	0	0	1	1	1	0	0	European hares (Lepus europaeus)	0	0	1	0	0	single species	1	0	0	1	mammal	1	0	0	0	0	0	0	0	0
297	Theileria cervi	protozoa	deer	0	1	1	1	0	VB	0	0	1	0	ticks	0	1	0	0	Y	North America	NA	1	0	0	0	0	0	0	white-tailed deer (Odocoileus virginianus)	0	0	1	0	0	single species	1	0	0	1	mammal	1	0	0	0	0	0	0	0	0
298	Theileria parva	protozoa	cattle	0	1	0	1	0	VB	0	0	1	0	ticks	0	1	0	0	Y	Africa	AF	0	0	0	0	1	0	0	African buffalo (Syncerus caffer)	0	0	1	0	0	single species	1	0	0	1	mammal	1	0	0	0	0	0	0	0	0
299	Theileria taurotragi	protozoa	cattle	0	1	0	1	0	VB	0	0	1	0	ticks	0	1	0	0	Y	Africa	AF	0	0	0	0	1	0	0	eland (Taurotragus oryx)	0	0	1	0	0	single species	1	0	0	1	mammal	1	0	0	0	0	0	0	0	0
300	Thelazia callipaeda	helminth	humans	1	0	0	0	0	DC	1	0	0	0	none	0	0	0	0	NA	Europe, Asia	EU,AS	0	0	1	1	0	0	0	tear-feeding flies (Musca domestica, Amiota variegata, Amiota okadai) + dogs (Canis lupus)	0	1	1	0	1	complex	0	0	1	1	arthropod, mammal	1	0	0	1	0	0	0	0	0
301	Tick-borne encephalitis virus-European	virus	humans	1	0	0	0	0	VB	0	0	1	0	ticks	0	1	0	0	Y	Europe	EU	0	0	1	0	0	0	0	castor bean ticks (Ixodes ricinus)	0	0	1	0	0	single species	1	0	0	0	arthropod	0	0	0	1	0	0	0	0	0
302	Tick-borne encephalitis virus-Far Eastern	virus	humans	1	0	0	0	0	VB	0	0	1	0	ticks	0	1	0	0	Y	Asia	AS	0	0	0	1	0	0	0	taiga ticks (Ixodes persulcatus)	0	0	1	0	0	single species	1	0	0	0	arthropod	0	0	0	1	0	0	0	0	0
303	Tick-borne encephalitis virus-Siberian	virus	humans	1	0	0	0	0	VB	0	0	1	0	ticks	0	1	0	0	Y	Asia	AS	0	0	0	1	0	0	0	taiga ticks (Ixodes persulcatus)	0	0	1	0	0	single species	1	0	0	0	arthropod	0	0	0	1	0	0	0	0	0
304	Toxocara canis	helminth	humans	1	0	0	0	0	T	0	0	0	1	none	0	0	0	0	NA	Worldwide	W	0	0	0	0	0	0	1	environment + dogs (Canis lupus)	1	1	0	0	1	complex	0	0	1	0	mammal, environment	1	1	0	0	0	0	0	0	0
305	Toxocara cati	helminth	humans	1	0	0	0	0	T	0	0	0	1	none	0	0	0	0	NA	Worldwide	W	0	0	0	0	0	0	1	environment + cats (Felis catus)	1	1	0	0	1	complex	0	0	1	0	mammal, environment	1	1	0	0	0	0	0	0	0
306	Toxoplasma gondii	protozoa	humans	1	0	0	0	0	T	0	0	0	1	none	0	0	0	0	NA	Worldwide	W	0	0	0	0	0	0	1	environment + rodents (Order Rodentia) + cats (Felis catus)	1	1	1	0	1	complex	0	0	1	1	environment, mammal	1	1	0	0	0	0	0	0	0
307	Trichinella spiralis	helminth	humans	1	0	0	0	0	T	0	0	0	1	none	0	0	0	0	NA	Europe, Asia, North America	EU,AS,NA	1	0	1	1	0	0	0	pigs (Sus scrofa)	0	1	0	1	0	single species	1	0	0	0	mammal	1	0	0	0	0	0	0	0	0
308	Trichophyton equinum	fungus	humans	1	0	0	0	0	DC, IC	1	1	0	0	none	0	0	0	0	NA	Worldwide	W	0	0	0	0	0	0	1	horses (Equus caballus)	0	1	0	1	0	single species	1	0	0	0	mammal	1	0	0	0	0	0	0	0	0
309	Trichophyton erinacei	fungus	humans	1	0	0	0	0	DC, IC	1	1	0	0	none	0	0	0	0	NA	Worldwide	W	0	0	0	0	0	0	1	European hedgehogs (Erinaceus europaeus), four-toed hedgehogs (Atelerix albiventris), North African hedgehogs (Atelerix algirus)	0	1	1	0	1	multiple species	0	1	0	1	mammal	1	0	0	0	0	0	0	0	0
310	Trichophyton verrucosum	fungus	humans	1	0	0	0	0	DC, IC	1	1	0	0	none	0	0	0	0	NA	Worldwide	W	0	0	0	0	0	0	1	cattle (Bos taurus)	0	1	0	1	0	single species	1	0	0	0	mammal	1	0	0	0	0	0	0	0	0
311	Trypanosoma brucei rhodesiense	protozoa	humans	1	0	0	0	0	VB	0	0	1	0	flies	0	0	0	1	Y	Africa	AF	0	0	0	0	1	0	0	cattle (Bos taurus)	0	1	0	1	0	single species	1	0	0	1	mammal	1	0	0	0	0	0	0	0	0
312	Trypanosoma congolense	protozoa	cattle	0	1	0	1	0	VB, IC	0	1	1	0	flies	0	0	0	1	Y	Africa	AF	0	0	0	0	1	0	0	Boran cattle (Bos taurus), waterbucks (Kobus ellipsiprymnus), lions (Panthera leo), greater kudus (Tragelaphus strepsiceros), bushbucks (Tragelaphus scriptus), buffalo (Syncerus caffer), warthogs (Phacochoerus africanus), pigs (Sus scrofa)	0	1	1	1	0	multiple species	0	1	0	1	mammal	1	0	0	0	0	0	0	0	0
313	Trypanosoma cruzi	protozoa	humans	1	0	0	0	0	VB	0	0	1	0	kissing bugs	0	0	0	0	Y	North America	NA	1	0	0	0	0	0	0	big-eared woodrats (Neotoma macrotis)	0	0	1	0	0	single species	1	0	0	1	mammal	1	0	0	0	0	0	0	0	0
314	Trypanosoma cruzi	protozoa	humans	1	0	0	0	0	VB	0	0	1	0	kissing bugs	0	0	0	0	Y	North America, South America	NA,SA	1	1	0	0	0	0	0	oppossums (Didelphis albiventris, Didelphis virginiana, Didelphis marsupialis), nine-banded armadillos (Dasypus novemcinctus), coatis (Nasua nasua)	0	0	1	0	0	multiple species	0	1	0	1	mammal	1	0	0	0	0	0	0	0	0
315	Trypanosoma vivax	protozoa	cattle	0	1	0	1	0	VB, IC	0	1	1	0	flies	0	0	0	1	Y	Africa, South America	AF,SA	0	1	0	0	1	0	0	Boran cattle (Bos taurus), buffalo (Syncerus caffer), water buffalo (Bubalus bubalis), pigs (Sus scrofa)	0	1	1	1	0	multiple species	0	1	0	1	mammal	1	0	0	0	0	0	0	0	0
316	Tunga penetrans	arthropod	humans	1	0	0	0	0	DC	1	0	0	0	none	0	0	0	0	NA	North America, South America, Africa, Asia	NA,SA,AF,AS	1	1	0	1	1	0	0	environment + pigs (Sus scrofa), dogs (Canis lupus), cats (Felis catus), rats (Rattus rattus)	1	1	1	1	1	complex	0	0	1	1	mammal, environment	1	1	0	0	0	0	0	0	0
317	Venezuelan equine encephalitis virus	virus	horses, humans	1	1	0	1	0	VB	0	0	1	0	mosquitoes	0	0	1	0	Y	North America, South America	NA,SA	1	1	0	0	0	0	0	spiny rats (Proechimys semispinosus, Proechimys chrysaeolus), cotton rats (Sigmodon hispidus)	0	0	1	0	0	multiple species	0	1	0	1	mammal	1	0	0	0	0	0	0	0	0
318	Vesicular stomatitis virus serotype Indiana	virus	cattle, horses	0	1	0	1	0	VB, DC, IC	1	1	1	0	flies, midges	0	0	0	1	Y	North America, South America	NA,SA	1	1	0	0	0	0	0	black flies (family Simuliidae)	0	0	1	0	0	multiple species	0	1	0	1	arthropod	0	0	0	1	0	0	0	0	0
319	Vesicular stomatitis virus serotype New Jersey	virus	cattle, horses	0	1	0	1	0	VB, DC, IC	1	1	1	0	flies, midges	0	0	0	1	Y	North America, South America	NA,SA	1	1	0	0	0	0	0	black flies (family Simuliidae)	0	0	1	0	0	multiple species	0	1	0	1	arthropod	0	0	0	1	0	0	0	0	0
320	Wesselsbron virus	virus	humans	1	0	0	0	0	VB	0	0	1	0	mosquitoes	0	0	1	0	Y	Africa, Asia	AF,AS	0	0	0	1	1	0	0	sheep (Ovis aries), cattle (Bos taurus)	0	1	0	1	0	multiple species	0	1	0	1	mammal	1	0	0	0	0	0	0	0	0
321	West Nile virus	virus	humans, corvids	1	0	1	0	0	VB	0	0	1	0	mosquitoes	0	0	1	0	Y	North America	NA	1	0	0	0	0	0	0	passerine birds (Order Passeriformes)	0	0	1	0	0	multiple species	0	1	0	1	bird	0	0	0	0	0	0	1	0	0
322	Western equine encephalitis virus	virus	horses, humans	1	1	0	1	0	VB, DC	1	0	1	0	mosquitoes	0	0	1	0	Y	North America, South America	NA,SA	1	1	0	0	0	0	0	house sparrows (Passer domesticus)	0	0	1	0	0	single species	1	0	0	1	bird	0	0	0	0	0	0	1	0	0
323	Whitewater Arroyo virus	virus	humans	1	0	0	0	0	DC	1	0	0	0	none	0	0	0	0	NA	North America	NA	1	0	0	0	0	0	0	woodrats (Neotoma albigula, Neotoma mexicana, Neotoma micropus, Neotoma cinerea)	0	0	1	0	0	multiple species	0	1	0	1	mammal	1	0	0	0	0	0	0	0	0
324	Yellow fever virus	virus	humans	1	0	0	0	0	VB	0	0	1	0	mosquitoes	0	0	1	0	Y	South America	SA	0	1	0	0	0	0	0	new world monkeys (Parvorder Platyrrhini)	0	0	1	0	0	multiple species	0	1	0	1	mammal	1	0	0	0	0	0	0	0	0
325	Yellow fever virus	virus	humans	1	0	0	0	0	VB	0	0	1	0	mosquitoes	0	0	1	0	Y	Africa	AF	0	0	0	0	1	0	0	old world monkeys (Family Cercopithecidae)	0	0	1	0	0	multiple species	0	1	0	1	mammal	1	0	0	0	0	0	0	0	0
326	Yersinia enterocolitica	bacteria	humans	1	0	0	0	0	DC, T	1	0	0	1	none	0	0	0	0	NA	Worldwide	W	0	0	0	0	0	0	1	pigs (Sus scrofa)	0	1	0	1	0	single species	1	0	0	0	mammal	1	0	0	0	0	0	0	0	0
327	Yersinia pestis	bacteria	humans	1	0	0	0	0	VB, DC	1	0	1	0	fleas	1	0	0	0	Y	Asia	AS	0	0	0	1	0	0	0	great gerbils (Rhombomys opimus)	0	0	1	0	0	single species	1	0	0	1	mammal	1	0	0	0	0	0	0	0	0
328	Yersinia pestis	bacteria	humans	1	0	0	0	0	VB, DC	1	0	1	0	fleas	1	0	0	0	Y	North America	NA	1	0	0	0	0	0	0	rodents (Order Rodentia)	0	0	1	0	0	multiple species	0	1	0	1	mammal	1	0	0	0	0	0	0	0	0
329	Yersinia pestis	bacteria	humans	1	0	0	0	0	VB, DC	1	0	1	0	fleas	1	0	0	0	Y	Africa	AF	0	0	0	0	1	0	0	black rat (Rattus rattus)	0	0	1	0	0	single species	1	0	0	1	mammal	1	0	0	0	0	0	0	0	0
330	Zaire ebolavirus	virus	humans	1	0	0	0	0	DC	1	0	0	0	none	0	0	0	0	NA	Africa	AF	0	0	0	0	1	0	0	fruit bats (Hypsignathus monstrosus, Epomops franqueti, Myonycteris torquata)	0	0	1	0	0	multiple species	0	1	0	1	mammal	1	0	0	0	0	0	0	0	0
[truncated: 23 more columns]
